# Supplementary material for: The Use of Functional Chemical-Protein Associations to Identify Multi-Pathway Renoprotectants
Source: PLoS One. 2014 May 15;9(5):e97906. doi: 10.1371/journal.pone.0097906 (PMC4022655; doi:10.1371/journal.pone.0097906)
Supplement: Table S1 — Multi-target chemicals included in this study. (XLS) [file pone.0097906.s001.xls]

## Sheet: Table S1
Table S1. Multi-target chemicals included in this study.
Multi-target chemical	STITCH ID	Target (n)	KEGG pathway	Pathway wideness
nitrosyl	CID000145068	13	31	2.38462
nicotinic acid adenine dinucleotide	CID000165490	11	18	1.63636
pyrrolidine dithiocarbamate	CID000065351	16	23	1.4375
PDTC	CID000105009	15	21	1.4
arsenite	CID000000544	18	25	1.38889
SB202190	CID005353940	17	23	1.35294
indole-3-carbinol	CID000003712	12	15	1.25
silibinin	CID000031553	13	16	1.23077
triose	CID000079014	13	16	1.23077
SP600125	CID000008515	23	28	1.21739
PDBu	CID000037783	15	18	1.2
3,4-dihydroxyphenylacetaldehyde	CID000119219	10	12	1.2
C06002	CID005462303	12	14	1.16667
GF109203X	CID000002396	28	32	1.14286
gefitinib	CID000123631	15	17	1.13333
inositol 1-phosphate	CID000107737	13	13	1
isobutyryl coenzyme A	CID003036931	11	11	1
p-38	CID000200878	23	22	0.956522
PtdIns4P	CID024755482	43	41	0.953488
U0126	CID003006531	52	48	0.923077
3-hydroxypropionyl-coenzyme A	CID011966171	12	11	0.916667
phosphatidylinositol 4,5-bisphosphate	CID024742074	45	41	0.911111
imiquimod	CID000057469	11	10	0.909091
phorbol 12-myristate 13-acetate	CID000027924	37	33	0.891892
roscovitine	CID000160355	14	12	0.857143
octanoate	CID000000379	20	17	0.85
ionomycin	CID000003733	26	22	0.846154
poly(I:C)	CID000274740	12	10	0.833333
wortmannin	CID000312145	52	43	0.826923
methylcrotonyl CoA	CID005280564	11	9	0.818182
lysophosphatidic acid	CID005311263	11	9	0.818182
geldanamycin	CID005288382	16	13	0.8125
AG490	CID005328779	15	12	0.8
ceramide	CID017756770	24	19	0.791667
tacrolimus	CID000445643	27	21	0.777778
EGCG	CID000065064	31	24	0.774194
isobutyryl-CoA	CID000439277	13	10	0.769231
troglitazone	CID000005591	38	29	0.763158
MG132	CID000107707	25	19	0.76
methacrylyl-CoA	CID000440021	12	9	0.75
PtdIns5P	CID024755481	19	14	0.736842
beta-alanine	CID000000239	22	16	0.727273
phorbol ester	CID010282255	78	56	0.717949
Gpp(NH)p	CID000036735	49	35	0.714286
herbimycin A	CID006436247	17	12	0.705882
SB203580	CID000176155	61	43	0.704918
16alpha-hydroxyestrone	CID000440625	10	7	0.7
LY294002	CID000003973	69	48	0.695652
flavopiridol	CID005287969	19	13	0.684211
paclitaxel	CID000036314	22	15	0.681818
phosphatidylinositol-4,5-bisphosphate	CID024755493	67	45	0.671642
etoposide	CID000036462	39	26	0.666667
3,4-dihydroxyphenylglycolaldehyde	CID000151725	15	10	0.666667
staurosporine	CID000044259	61	40	0.655738
genistein	CID005280961	67	43	0.641791
curcumin	CID000969516	44	28	0.636364
cyclophosphamide	CID000002907	11	7	0.636364
ifosfamide	CID000003690	11	7	0.636364
benzo[a]pyrene 7,8-oxide	CID000037455	11	7	0.636364
demethylcitalopram	CID000162180	11	7	0.636364
9-cis retinoic acid	CID000449171	16	10	0.625
PD98059	CID000004713	84	52	0.619048
PIP3	CID024755492	68	42	0.617647
acetoacetyl-CoA	CID000439214	13	8	0.615385
Ang II	CID000172197	62	38	0.612903
inositol 1,4,5-trisphosphate	CID000439456	83	49	0.590361
androsterone	CID000005879	17	10	0.588235
2-methoxyestrone	CID000440624	17	10	0.588235
bilirubin diglucuronide	CID005280817	17	10	0.588235
morphine tartrate	CID005462237	17	10	0.588235
bortezomib	CID000093860	29	17	0.586207
resveratrol	CID000445154	59	34	0.576271
alpha-D-glucose 6-phosphate	CID000439284	14	8	0.571429
4-hydroxytamoxifen	CID000449459	14	8	0.571429
N-acetylcysteine	CID000012035	23	13	0.565217
sorafenib	CID000216239	18	10	0.555556
arsenic trioxide	CID000014888	11	6	0.545455
lauroyl-CoA	CID000439584	11	6	0.545455
doxorubicin	CID000031703	48	26	0.541667
cycloheximide	CID000006197	61	33	0.540984
okadaic acid	CID000446512	26	14	0.538462
3-methylcholanthrene	CID000001674	13	7	0.538462
metyrapone	CID000004174	13	7	0.538462
omeprazole	CID000004594	13	7	0.538462
citalopram	CID000002771	15	8	0.533333
an aldehyde	CID000000712	38	20	0.526316
etiocholanolone	CID000005880	19	10	0.526316
trichloroethanol	CID000008259	25	13	0.52
PHOSPHOTYROSINE	CID000030819	57	29	0.508772
nifedipine	CID000004485	24	12	0.5
AR-1A9122	CID000000705	22	11	0.5
FADH2	CID000439491	22	11	0.5
Tryptamine	CID000001150	18	9	0.5
tolbutamide	CID000005505	16	8	0.5
butyryl-CoA	CID000439173	16	8	0.5
4-hydroxy-13-cis-retinoic acid	CID006438629	16	8	0.5
clotrimazole	CID000002812	12	6	0.5
ubiquinol	CID005280344	12	6	0.5
15-hydroperoxyeicosatetraenoic acid	CID005280893	12	6	0.5
triazolam	CID000005556	10	5	0.5
O-phospho-L-threonine	CID003246323	47	23	0.489362
NSC112207	CID000000703	23	11	0.478261
2-methoxyestradiol	CID000066414	21	10	0.47619
imatinib	CID000005291	36	17	0.472222
celecoxib	CID000002662	17	8	0.470588
cysteinate	CID000000594	28	13	0.464286
alpha-ketobutyrate	CID000000058	13	6	0.461538
bupropion	CID000000444	13	6	0.461538
phenytoin	CID000001775	13	6	0.461538
camptothecin	CID000024360	13	6	0.461538
myristoyl-CoA	CID000065113	13	6	0.461538
superoxide	CID000520535	24	11	0.458333
codeine	CID005284371	24	11	0.458333
oxaloacetate	CID000000970	22	10	0.454545
clofibrate	CID000002796	22	10	0.454545
trans-1,2-dihydroxy-1,2-dihydronaphthalene	CID000000362	11	5	0.454545
EPIRENAMINE	CID000000838	11	5	0.454545
lipoamide	CID000000863	11	5	0.454545
beta-naphthoflavone	CID000002361	11	5	0.454545
clopidogrel	CID000060606	11	5	0.454545
fructose	CID000439709	11	5	0.454545
sulfasalazine	CID005359476	11	5	0.454545
cisplatin	CID000002770	47	21	0.446809
calcitriol	CID005280453	41	18	0.439024
diclofenac	CID000003032	16	7	0.4375
docetaxel	CID000148123	16	7	0.4375
malonylcoenzyme A	CID000000869	14	6	0.428571
rifampicin	CID005458213	14	6	0.428571
rapamycin	CID005284616	61	26	0.42623
PtsIns-3,4-P2	CID024755486	33	14	0.424242
ICI 182,780	CID000104741	19	8	0.421053
estriol	CID000005756	24	10	0.416667
SN-38	CID000104842	24	10	0.416667
ticlopidine	CID000005472	12	5	0.416667
CO8	CID000445344	12	5	0.416667
cerivastatin	CID000446156	12	5	0.416667
fructose 1,6-bisphosphate	CID000010267	17	7	0.411765
caffeine	CID000002519	22	9	0.409091
trichostatin A	CID000444732	32	13	0.40625
warfarin	CID000006691	20	8	0.4
ketoconazole	CID000456201	15	6	0.4
cyamemazine	CID000062865	10	4	0.4
amitriptyline	CID000002160	18	7	0.388889
methylglyoxal	CID000000880	13	5	0.384615
glucose-6-P	CID000439427	21	8	0.380952
octanoyl-CoA	CID000439608	16	6	0.375
bilirubin	CID005280352	27	10	0.37037
carbamazepine	CID000002554	19	7	0.368421
NS-398	CID000004553	19	7	0.368421
1-acyl-sn-glycero-3-phosphocholines	CID024798684	33	12	0.363636
3-hydroxy-3-methyl-glutaryl-CoA	CID000000084	11	4	0.363636
glyoxylate	CID000000760	11	4	0.363636
calphostin C	CID000002533	11	4	0.363636
mesoridazine	CID000004078	11	4	0.363636
rolipram	CID000005092	11	4	0.363636
deoxycorticosterone	CID000006166	11	4	0.363636
L-homocysteine	CID000091552	11	4	0.363636
L-lactate	CID000107689	11	4	0.363636
3-hydroxy-3-methylglutaryl-CoA	CID000439218	11	4	0.363636
mevalonate	CID000439230	11	4	0.363636
cytochalasin D	CID006433799	11	4	0.363636
suc-coa	CID000001111	25	9	0.36
glucose-6-phosphate	CID000005958	25	9	0.36
succinyl-CoA	CID000439161	25	9	0.36
inositol 1,4-bisphosphate	CID000439444	25	9	0.36
5-fluorouracil	CID000003385	43	15	0.348837
L-phenylalanine	CID000006140	29	10	0.344828
estradiol	CID000005757	105	36	0.342857
acetyl coenzyme-A	CID000000181	56	19	0.339286
tamoxifen	CID002733525	56	19	0.339286
carbachol	CID000002551	33	11	0.333333
thiamine pyrophosphate	CID000001132	18	6	0.333333
gemfibrozil	CID000003463	15	5	0.333333
deoxycytidine	CID000013711	12	4	0.333333
xanthosine	CID000064959	12	4	0.333333
sunitinib	CID005329102	12	4	0.333333
18:2(n-6)	CID005497112	12	4	0.333333
3-oxo-stearoyl-CoA	CID022833663	12	4	0.333333
acetyl-CoA	CID000006302	61	20	0.327869
linoleic acid	CID005280450	55	18	0.327273
Phosphatidylinositol	CID016738692	40	13	0.325
alpha-linolenic acid	CID005280934	37	12	0.324324
aldophosphamide	CID000107744	28	9	0.321429
UDP-galactose	CID023724458	19	6	0.315789
estrone	CID000005870	35	11	0.314286
10-formyltetrahydrofolate	CID000122347	16	5	0.3125
dasatinib	CID003062316	16	5	0.3125
glutamin	CID000000738	26	8	0.307692
acetaminophen	CID000001983	26	8	0.307692
oxymetazoline	CID000004636	13	4	0.307692
xanomeline	CID000060809	13	4	0.307692
GDP-L-fucose	CID010918995	13	4	0.307692
GlcNS(6S)	CID046926182	13	4	0.307692
theophylline	CID000002153	23	7	0.304348
imipramine	CID000003696	23	7	0.304348
phenobarbital	CID000004763	43	13	0.302326
hydrogen peroxide	CID000000784	126	38	0.301587
valproic acid	CID000003121	20	6	0.3
uridine diphosphate galactose	CID006857410	20	6	0.3
N-desmethylclozapine	CID000002820	10	3	0.3
paroxetine	CID000043815	10	3	0.3
nicotinate mononucleotide	CID000121991	17	5	0.294118
irinotecan	CID000060837	24	7	0.291667
1,2-diacyl-sn-glycerol	CID006419702	79	23	0.291139
spermidine	CID000001102	14	4	0.285714
10-formyltetrahydropteroylglutamic acid	CID006326742	14	4	0.285714
dehydroepiandrosterone	CID000005881	25	7	0.28
arachidonic acid	CID000444899	90	25	0.277778
cyclic GMP	CID000024316	72	20	0.277778
phosphoenolpyruvate	CID000001005	18	5	0.277778
taurine	CID000001123	18	5	0.277778
benzo[a]pyrene 4,5-oxide	CID000037786	29	8	0.275862
malate	CID000222656	22	6	0.272727
fumarate	CID000444972	22	6	0.272727
5-methoxy-N,N-dimethyltryptamine	CID000001832	11	3	0.272727
clomipramine	CID000002801	11	3	0.272727
L-NMMA	CID000004366	11	3	0.272727
pipamperone	CID000004830	11	3	0.272727
sulforaphane	CID000005350	11	3	0.272727
quinine	CID000008549	11	3	0.272727
guanosine 5'-(gamma-thiotriphosphate)	CID000444121	11	3	0.272727
Tactaran	CID000002729	11	3	0.272727
UDPGA	CID000017473	48	13	0.270833
benzo[a]pyrene-7,8-dihydrodiol	CID000025892	30	8	0.266667
xanthosine 5'-phosphate	CID000073323	15	4	0.266667
L-tyrosine	CID000006057	19	5	0.263158
glucose-1-phosphate	CID000065533	19	5	0.263158
5,10-methylenetetrahydrofolate	CID000439175	19	5	0.263158
N5,N10-methylenetetrahydrofolate	CID000445117	19	5	0.263158
CMP-sialic acid	CID000448209	19	5	0.263158
fluoxetine	CID000003386	23	6	0.26087
CoQ	CID005280346	23	6	0.26087
estrogen	CID000448537	101	26	0.257426
acetaldehyde	CID000000177	91	23	0.252747
malonyl-CoA	CID000010663	20	5	0.25
octyl-beta-D-glucopyranoside	CID000062852	20	5	0.25
1,3-bisphosphoglycerate	CID000000683	12	3	0.25
5-carboxamidotryptamine	CID000001809	12	3	0.25
phenoxybenzamine	CID000004768	12	3	0.25
cytosine arabinoside	CID000006252	12	3	0.25
GDP-mannose	CID000018396	12	3	0.25
DNP-SG	CID000097535	12	3	0.25
1,3-bisphospho-d-glycerate	CID000439191	12	3	0.25
ribose 1-phosphate	CID000439236	12	3	0.25
sulindac	CID001548886	12	3	0.25
CHEBI:29089	CID025163993	12	3	0.25
D-fructose-6-phosphate	CID000440641	29	7	0.241379
retinaldehyde	CID000638015	25	6	0.24
DL-serine	CID000000617	21	5	0.238095
pravastatin	CID000054687	21	5	0.238095
sphinganine	CID000091486	21	5	0.238095
retinoic acid	CID000444795	177	42	0.237288
loxapine	CID000003964	17	4	0.235294
phosphoribosylpyrophosphate	CID000007339	17	4	0.235294
2,3,7,8-tetrachlorodibenzo-p-dioxin	CID000015625	17	4	0.235294
D-malate	CID000092824	17	4	0.235294
deoxycytidine triphosphate	CID000065091	30	7	0.233333
methiothepin	CID000004106	13	3	0.230769
ritanserin	CID000005074	13	3	0.230769
vanadate	CID000026218	13	3	0.230769
metergoline	CID000028693	13	3	0.230769
tetrahydrobiopterin	CID000044257	13	3	0.230769
morphine	CID005288826	48	11	0.229167
pyroglutamic acid	CID000007405	22	5	0.227273
quercetin	CID005280343	49	11	0.22449
half-cystine	CID000005862	54	12	0.222222
glyceraldehyde-3-phosphate	CID000000729	18	4	0.222222
cyproheptadine	CID000002913	18	4	0.222222
dUMP	CID000065063	18	4	0.222222
AcCoA	CID000444493	55	12	0.218182
metformin	CID000004091	23	5	0.217391
L-dopa	CID000006047	23	5	0.217391
deoxyadenosine triphosphate	CID000015993	28	6	0.214286
deoxyguanosine triphosphate	CID000065103	28	6	0.214286
n-propionyl-CoA	CID000001033	14	3	0.214286
benzo[a]pyrene	CID000002336	14	3	0.214286
SCH 23390	CID000005018	14	3	0.214286
folate	CID000006037	14	3	0.214286
deoxyadenosine	CID000013730	14	3	0.214286
dGMP	CID000065059	14	3	0.214286
deoxyuridine triphosphate	CID000065070	14	3	0.214286
iloperidone	CID000071360	14	3	0.214286
dUDP	CID000145729	14	3	0.214286
roxindole	CID000219050	14	3	0.214286
3-phosphoglycerate	CID000439183	14	3	0.214286
decitabine	CID000451668	14	3	0.214286
cysteinesulfinic acid	CID001549097	14	3	0.214286
thymidine	CID000005789	19	4	0.210526
D-glyceraldehyde-3-phosphate	CID000439168	19	4	0.210526
D-fructose 6-phosphate	CID000439160	24	5	0.208333
Formyl-coenzyme A	CID003082032	29	6	0.206897
propionyl-CoA	CID000439164	49	10	0.204082
dexamethasone	CID000005743	125	25	0.2
thymidine triphosphate	CID000064968	30	6	0.2
cimetidine	CID000002756	25	5	0.2
cytidine	CID000006175	20	4	0.2
1-chloro-2,4-dinitrobenzene	CID000000006	15	3	0.2
NSC95090	CID000003251	15	3	0.2
hydroxyurea	CID000003657	15	3	0.2
ketanserin	CID000003822	15	3	0.2
UDP-glucose	CID000008629	15	3	0.2
dCMP	CID000013945	15	3	0.2
dGDP	CID000439220	15	3	0.2
nicotinamide ribose	CID000439924	15	3	0.2
nortriptyline	CID000004543	10	2	0.2
mitomycin C	CID000005746	10	2	0.2
mannose-6-phosphate	CID000065127	10	2	0.2
ouabain	CID000439501	10	2	0.2
dihydrosphingosine-1-phosphate	CID000644260	10	2	0.2
methanol	CID000000887	41	8	0.195122
ethanol	CID000000702	36	7	0.194444
dihydronicotinamide formycin dinucleotide	CID000000928	165	32	0.193939
thymidylate	CID000009700	21	4	0.190476
succinate	CID000001110	48	9	0.1875
pyruvic acid	CID000001060	43	8	0.186047
L-histidine	CID000006274	27	5	0.185185
NSC647529	CID000000745	38	7	0.184211
palmitoyl-CoA	CID000015667	33	6	0.181818
uridine	CID000006029	22	4	0.181818
stearic acid	CID000005281	11	2	0.181818
pregnenolone	CID000008955	11	2	0.181818
oxidized glutathione	CID000065359	11	2	0.181818
2-phospho-D-glycerate	CID000439278	11	2	0.181818
platelet-activating factor	CID000461545	11	2	0.181818
selenium	CID006326970	11	2	0.181818
MG7	CID000445404	11	2	0.181818
phosphorylcholine	CID000001014	17	3	0.176471
8-OH-DPAT	CID000001220	17	3	0.176471
spiperone	CID000005265	17	3	0.176471
trans-4-hydroxy-L-proline	CID000005810	17	3	0.176471
methysergide	CID000009681	17	3	0.176471
damp	CID000012599	17	3	0.176471
cabergoline	CID000054746	17	3	0.176471
gemcitabine	CID000060749	17	3	0.176471
paliperidone	CID000115237	17	3	0.176471
1-acyl-sn-glycerol 3-phosphates	CID025163997	17	3	0.176471
cyclic AMP	CID000006076	108	19	0.175926
acetoacetate	CID000000096	23	4	0.173913
dihydroxyacetone phosphate	CID000000668	29	5	0.172414
inosine monophosphate	CID000008582	29	5	0.172414
reduced nicotinamide adenine dinucleotide	CID000439153	207	35	0.169082
testosterone	CID000006013	71	12	0.169014
palmitoyl CoA	CID000644109	30	5	0.166667
desipramine	CID000002995	24	4	0.166667
nicotinamide nucleotide	CID000014180	24	4	0.166667
diisopropylfluorophosphate	CID000005936	18	3	0.166667
inosine	CID000006021	18	3	0.166667
pergolide	CID000047811	18	3	0.166667
1,5-dihydro-FAD	CID000446013	18	3	0.166667
carnitine	CID000000085	12	2	0.166667
phosphorylethanolamine	CID000001015	12	2	0.166667
isocitrate	CID000001198	12	2	0.166667
6-[[2-[(4-amino-5-hydroxy-1,5-dioxopentyl)amino]-3-(carboxymethylamino)-3-oxopropyl]thio]-5-hydroxyeicosa-7,9,11,14-tetraenoic acid	CID000003907	12	2	0.166667
mirtazapine	CID000004205	12	2	0.166667
sumatriptan	CID000005358	12	2	0.166667
L-carnitine	CID000010917	12	2	0.166667
CDP-choline	CID000013804	12	2	0.166667
DDAVP	CID000027991	12	2	0.166667
T0901317	CID000447912	12	2	0.166667
H-89	CID000449241	12	2	0.166667
D-isocitrate	CID005318532	12	2	0.166667
alpha-D-glucose	CID000066370	55	9	0.163636
alpha-ketoglutarate	CID000000051	86	14	0.162791
coenzyme A	CID000006816	154	25	0.162338
carbon dioxide	CID000000280	168	27	0.160714
tetrahydrofolate	CID000091443	25	4	0.16
lisuride	CID000028864	19	3	0.157895
transdihydrolisuride	CID000037816	19	3	0.157895
aripiprazole	CID000060795	19	3	0.157895
C14865	CID011954073	19	3	0.157895
BMA	CID000439680	121	19	0.157025
clozapine	CID000002818	39	6	0.153846
vitamin A	CID000445354	39	6	0.153846
sulfate	CID000001117	26	4	0.153846
diazepam	CID000003016	26	4	0.153846
5-methoxytryptamine	CID000001833	13	2	0.153846
inosine triphosphate	CID000008583	13	2	0.153846
paraquat	CID000015938	13	2	0.153846
chondroitin sulfate	CID000024766	13	2	0.153846
inositol 1,3,4,6-tetrakisphosphate	CID000121969	13	2	0.153846
inositol 4-phosphate	CID000440043	13	2	0.153846
forskolin	CID000047936	79	12	0.151899
indomethacin	CID000003715	60	9	0.15
uracil	CID000001174	20	3	0.15
mianserin	CID000004184	20	3	0.15
guanosine	CID000006802	20	3	0.15
ethylene dibromide	CID000007839	20	3	0.15
methamphetamine	CID000010836	20	3	0.15
bromoacetaldehyde	CID000105131	20	3	0.15
MK-801	CID000180081	20	3	0.15
dADP	CID000188966	20	3	0.15
ammonia	CID000000222	121	18	0.14876
UDP-GlcNAc	CID000445675	35	5	0.142857
potassium aspartate	CID000000424	21	3	0.142857
2,2-dichloroacetaldehyde	CID000006576	21	3	0.142857
chloroacetyl chloride	CID000006577	21	3	0.142857
1,1-dichloroethylene epoxide	CID000119521	21	3	0.142857
perphenazine	CID000004748	14	2	0.142857
sertindole	CID000060149	14	2	0.142857
hemin	CID000455658	14	2	0.142857
sphingosine	CID005280335	14	2	0.142857
S-adenosylhomocysteine	CID000439155	99	14	0.141414
heparin	CID000008784	50	7	0.14
NAD+	CID000005892	251	35	0.139442
acetate	CID000000175	153	21	0.137255
suberoylanilide hydroxamic acid	CID000005311	22	3	0.136364
bromobenzene-3,4-oxide	CID000108121	22	3	0.136364
methotrexate	CID000126941	22	3	0.136364
bromobenzene 2,3-epoxide	CID003036760	22	3	0.136364
L-serine	CID000005951	37	5	0.135135
sulpiride	CID000005355	15	2	0.133333
riboxin	CID000006831	15	2	0.133333
thymidine diphosphate	CID000164628	15	2	0.133333
Co-A	CID000087642	181	24	0.132597
trichloroethene	CID000006575	23	3	0.130435
inositol 1,3,4,5-tetrakisphosphate	CID000107758	23	3	0.130435
S-adenosyl-L-methionine	CID000034755	100	13	0.13
polyglutamine	CID000005961	54	7	0.12963
polyuridylic acid	CID000006030	62	8	0.129032
S-adenosyl-methionine	CID009865603	62	8	0.129032
verapamil	CID000002520	31	4	0.129032
beta-D-glucose	CID000064689	39	5	0.128205
adenosine monophosphate	CID000006083	235	30	0.12766
N-acetyl-alpha-D-glucosamine	CID000082313	95	12	0.126316
ziprasidone	CID000060853	24	3	0.125
H4F	CID005460413	24	3	0.125
C14802	CID011954053	24	3	0.125
amphetamine	CID000003007	16	2	0.125
yohimbine	CID000006169	16	2	0.125
NADP	CID000005885	175	21	0.12
cytidine diphosphate	CID000006132	25	3	0.12
kainate	CID000010255	25	3	0.12
glycerol 1-phosphate	CID000439276	25	3	0.12
eicosapentaenoic acid	CID000446284	25	3	0.12
C14800	CID011954051	25	3	0.12
molecular oxygen	CID000000977	219	26	0.118721
glutamate	CID000033032	186	22	0.11828
arginin	CID000000232	17	2	0.117647
carbon monoxide	CID000000281	17	2	0.117647
reserpine	CID000005770	17	2	0.117647
pyridoxal phosphate	CID000001051	94	11	0.117021
L-methionine	CID000006137	43	5	0.116279
flavin adenine dinucleotide	CID000643975	121	14	0.115702
chlorpromazine	CID000002726	26	3	0.115385
risperidone	CID000005073	26	3	0.115385
aldosterone	CID000005839	26	3	0.115385
L-isoleucine	CID000006306	26	3	0.115385
C14786	CID000155957	26	3	0.115385
(1S,2R)-naphthalene 1,2-oxide	CID011094749	26	3	0.115385
alpha-L-fucose	CID000439554	70	8	0.114286
guanylate	CID000006804	98	11	0.112245
polyglycine	CID000000750	81	9	0.111111
UDP-N-acetyl-D-galactosamine	CID023724461	36	4	0.111111
guanine	CID000000764	18	2	0.111111
prazosin	CID000004893	18	2	0.111111
phentolamine	CID000005775	18	2	0.111111
D-glucose	CID000005793	18	2	0.111111
L-valine	CID000006287	18	2	0.111111
dihydrotestosterone	CID000010635	18	2	0.111111
pimozide	CID000016362	18	2	0.111111
D-alanine	CID000071080	18	2	0.111111
cysteate	CID000072886	18	2	0.111111
asenapine	CID000163091	18	2	0.111111
D-ribose 5-phosphate	CID000439167	18	2	0.111111
inositol 1,3,4-trisphosphate	CID000439455	18	2	0.111111
copper	CID000023978	55	6	0.109091
reduced glutathione	CID000124886	66	7	0.106061
Wy-14,643	CID000005694	19	2	0.105263
ascorbic acid	CID000005785	19	2	0.105263
androstenedione	CID000006128	19	2	0.105263
bromocriptine	CID000031100	29	3	0.103448
atropine	CID000174174	29	3	0.103448
glycerol-3-phosphate	CID000439162	29	3	0.103448
NADP(H)	CID000005884	157	16	0.101911
poly C	CID000006131	89	9	0.101124
pioglitazone	CID000004829	30	3	0.1
myo-inositol	CID000000892	20	2	0.1
androgen	CID000005995	20	2	0.1
A23187	CID000040486	20	2	0.1
creatine	CID000000586	10	1	0.1
halothane	CID000003562	10	1	0.1
D-glucosamine 6-phosphate	CID000440997	10	1	0.1
ubiquinones	CID000004462	61	6	0.0983607
ubiquinol-1	CID000447920	61	6	0.0983607
flavin mononucleotide	CID000643976	63	6	0.0952381
corticosterone	CID000005753	21	2	0.0952381
Fe(III)	CID000023925	96	9	0.09375
cortisol	CID000005754	44	4	0.0909091
zotepine	CID000005736	22	2	0.0909091
mifepristone	CID000055245	22	2	0.0909091
PtdIns3P	CID024755494	22	2	0.0909091
dolichol phosphate	CID024892715	22	2	0.0909091
1,25-dihydroxyvitamin D3	CID025244372	22	2	0.0909091
hypoxanthine	CID000000790	11	1	0.0909091
alpha-NMN	CID000000939	11	1	0.0909091
bumetanide	CID000002471	11	1	0.0909091
fenfluramine	CID000003337	11	1	0.0909091
metoclopramide	CID000004168	11	1	0.0909091
probucol	CID000004912	11	1	0.0909091
ropinirole	CID000005095	11	1	0.0909091
L-asparagine	CID000006267	11	1	0.0909091
farnesyl diphosphate	CID000445713	11	1	0.0909091
DB06891	CID011069133	11	1	0.0909091
sucrose	CID000005988	23	2	0.0869565
O-phosphoserine	CID000068841	70	6	0.0857143
L-alanine	CID000005950	35	3	0.0857143
nitric oxide	CID000000945	47	4	0.0851064
phenylethylamine	CID000001001	59	5	0.0847458
cocaine	CID000446220	36	3	0.0833333
trifluoperazine	CID000005566	24	2	0.0833333
methazolamide	CID000004100	12	1	0.0833333
nordihydroguaiaretic acid	CID000004534	12	1	0.0833333
suramin	CID000005360	12	1	0.0833333
marimastat	CID000119031	12	1	0.0833333
PGH2	CID000445049	12	1	0.0833333
topiramate	CID005284627	12	1	0.0833333
cytidine triphosphate	CID000006176	134	11	0.0820896
aspartate	CID000005960	49	4	0.0816327
quetiapine	CID000005002	25	2	0.08
thioridazine	CID000005452	25	2	0.08
nicotine	CID000089594	38	3	0.0789474
alpha-D-mannose	CID000185698	102	8	0.0784314
pyrophosphate	CID000001023	256	20	0.078125
gamma-aminobutyric acid	CID000000119	168	13	0.077381
magnesium	CID000000888	543	42	0.0773481
6-hydroxydopamine	CID000004624	13	1	0.0769231
MPP+	CID000039484	13	1	0.0769231
25-hydroxycholesterol	CID000065094	13	1	0.0769231
D-phenylalanine	CID000071567	13	1	0.0769231
SMS 201-995	CID000383413	13	1	0.0769231
bile acid	CID000439520	13	1	0.0769231
batimastat	CID005362422	13	1	0.0769231
clonidine	CID000002803	27	2	0.0740741
AR-1H5400	CID000000990	41	3	0.0731707
fenofibrate	CID000003339	28	2	0.0714286
putrescine	CID000001045	14	1	0.0714286
furosemide	CID000003440	14	1	0.0714286
L-tryptophan	CID000006305	14	1	0.0714286
quinpirole	CID000054562	14	1	0.0714286
guanosine diphosphate	CID000008977	525	37	0.0704762
isoproterenol	CID000003779	43	3	0.0697674
vitamin B	CID000000936	29	2	0.0689655
streptozotocin	CID000029327	29	2	0.0689655
cholesterol	CID000005997	73	5	0.0684932
nitrate	CID000000943	30	2	0.0666667
olanzapine	CID000004585	30	2	0.0666667
L-proline	CID000145742	30	2	0.0666667
acetazolamide	CID000001986	15	1	0.0666667
clonazepam	CID000002802	15	1	0.0666667
probenecid	CID000004911	15	1	0.0666667
captopril	CID000044093	15	1	0.0666667
O-Sialic acid	CID000444885	15	1	0.0666667
uridine diphosphate	CID000006031	230	15	0.0652174
triacylglycerol	CID005460048	31	2	0.0645161
haloperidol	CID000003559	47	3	0.0638298
3'-phosphoadenosine 5'-phosphosulfate	CID000010214	47	3	0.0638298
adenosine 3',5'-diphosphate	CID000159296	47	3	0.0638298
protium	CID005460631	884	56	0.0633484
choline	CID000000305	32	2	0.0625
simvastatin	CID000054454	32	2	0.0625
cyanide	CID000000768	16	1	0.0625
homocysteine	CID000000778	16	1	0.0625
6R-L-erythro-5,6,7,8-tetrahydrobiopterin	CID000001125	16	1	0.0625
phenylephrine	CID000006041	16	1	0.0625
1-alkyl-2-acyl-sn-glycerols	CID017756737	16	1	0.0625
hydroxyl radicals	CID000000961	974	59	0.0605749
manganese	CID000023930	116	7	0.0603448
bezafibrate	CID000039042	17	1	0.0588235
zonisamide	CID000005734	17	1	0.0588235
L-leucine	CID000006106	35	2	0.0571429
sarcosine	CID000001088	18	1	0.0555556
N-acetylglucosamine	CID000024139	309	17	0.0550162
H(+)	CID000000783	1132	60	0.0530035
spermine	CID000001103	19	1	0.0526316
phosphate	CID000001003	765	40	0.0522876
hydron sulfate	CID019937037	671	34	0.0506706
dimethylarsinic acid	CID000002513	20	1	0.05
MLY	CID000193344	20	1	0.05
calcium	CID000000271	864	43	0.0497685
zinc	CID000023994	493	24	0.0486815
adenosine triphosphate	CID000005957	1330	64	0.0481203
AMPPNP	CID000033113	63	3	0.047619
beta-D-galactose	CID000439353	42	2	0.047619
benzamidine	CID000002332	21	1	0.047619
losartan	CID000003961	21	1	0.047619
adenosine diphosphate	CID000006022	1236	58	0.0469256
bicarbonate	CID000000767	65	3	0.0461538
progesterone	CID000005994	65	3	0.0461538
guanosine triphosphate	CID000006830	869	40	0.0460299
apomorphine	CID000006005	23	1	0.0434783
citrulline	CID000009750	23	1	0.0434783
dioxane	CID000031275	23	1	0.0434783
trimethyllysine	CID000440120	23	1	0.0434783
rosiglitazone	CID000077999	139	6	0.0431655
uridine triphosphate	CID000006133	239	10	0.041841
IBMX	CID000003758	24	1	0.0416667
thapsigargin	CID000446378	25	1	0.04
formate	CID000000283	179	7	0.0391061
UDP-Glc	CID000439156	130	5	0.0384615
sodium deoxycholate	CID000222528	52	2	0.0384615
glibenclamide	CID000003488	26	1	0.0384615
sphingosine 1-phosphate	CID005283560	133	5	0.037594
LTC4	CID005280493	217	8	0.0368664
Na(+)	CID000000923	354	13	0.0367232
cholesterol esters	CID000165217	28	1	0.0357143
threo-1,4-dimercapto-2,3-butanediol	CID000439196	28	1	0.0357143
lithocholic acid	CID000009903	57	2	0.0350877
5-oxoeicosatetraenoic acid	CID005283159	118	4	0.0338983
N-arachidonoyl glycine	CID005283389	118	4	0.0338983
citrate	CID000000311	90	3	0.0333333
potassium hydride	CID000082127	61	2	0.0327869
nicotinic acid	CID000000937	124	4	0.0322581
2-arachidonoylglycerol	CID005282280	124	4	0.0322581
chemotactic peptide	CID000443295	125	4	0.032
palmitate	CID000000985	159	5	0.0314465
prostacyclin	CID005282411	64	2	0.03125
propionate	CID000001032	129	4	0.0310078
oleic acid	CID000445639	132	4	0.030303
valerate	CID000007991	99	3	0.030303
C18-PAF	CID002733535	99	3	0.030303
chenodeoxycholic acid	CID000010133	66	2	0.030303
thromboxane A2	CID005280497	106	3	0.0283019
dopamine	CID000000681	224	6	0.0267857
lauric acid	CID000003893	112	3	0.0267857
cholic acid	CID000221493	75	2	0.0266667
hydron diphosphate	CID018988969	228	6	0.0263158
melatonin	CID000000896	155	4	0.0258065
L-arginine	CID000006322	156	4	0.025641
ornithine	CID000006262	118	3	0.0254237
L-lysine	CID000005962	119	3	0.0252101
glycerol	CID000000753	483	12	0.0248447
LTE4	CID005280879	205	5	0.0243902
AR-1E2319	CID005353734	205	5	0.0243902
PGF2 alpha	CID005280363	124	3	0.0241935
lipoxin A4	CID005280914	207	5	0.0241546
adenosine	CID000060961	209	5	0.0239234
LTD4	CID005280878	209	5	0.0239234
prostaglandin D2	CID000448457	175	4	0.0228571
acetylcholine	CID000000187	230	5	0.0217391
diethylene glycol	CID000008117	46	1	0.0217391
cadmium	CID000002514	48	1	0.0208333
heme	CID000004973	48	1	0.0208333
HEPES	CID000023830	48	1	0.0208333
caproic acid	CID000008892	101	2	0.019802
pentadecanoic acid	CID000013849	101	2	0.019802
epinephrine	CID000005815	278	5	0.0179856
butyrate	CID000000264	112	2	0.0178571
Tris-HCl	CID000006503	56	1	0.0178571
leukotriene B4	CID005280492	113	2	0.0176991
serotonin	CID000005202	286	5	0.0174825
chloride	CID000000312	488	7	0.0143443
histamine	CID000000774	282	4	0.0141844
norepinephrine	CID000439260	288	4	0.0138889
potassium	CID000000813	146	2	0.0136986
prostaglandin E2	CID005280360	306	4	0.0130719
ethylene glycol; hydron	CID020395750	214	1	0.0046729
SeMet	CID000105024	390	0	0
hydride acetate	CID020274032	164	0	0
nickel	CID000000934	75	0	0
2-mercaptoethanol	CID000001567	65	0	0
(4s)-2-Methyl-2,4-Pentanediol	CID005288834	55	0	0
iodide	CID000024841	50	0	0
2-(N-morpholino)ethanesulfonic acid	CID000078165	48	0	0
isopropanol	CID000003776	42	0	0
tetraethylene glycol	CID000008200	38	0	0
dibutyryl cyclic AMP	CID000009687	36	0	0
cobalt	CID000023977	36	0	0
mercury	CID000023931	34	0	0
cysteine sulfenic acid	CID000165339	34	0	0
atorvastatin	CID000060822	32	0	0
thiocyanate	CID000000781	31	0	0
dimethyl sulphoxide	CID000000679	30	0	0
triethylene glycol	CID000008172	27	0	0
amiloride	CID000016230	26	0	0
7-methyl-5'-guanylic acid	CID005459953	26	0	0
bromide	CID000000259	25	0	0
capsaicin	CID001548943	25	0	0
naloxone	CID005284596	25	0	0
lovastatin	CID000053232	24	0	0
propranolol	CID000004946	22	0	0
imidazole	CID000000795	21	0	0
malonate	CID000000867	21	0	0
tetrodotoxin	CID000020382	21	0	0
desferrioxamine	CID000002973	20	0	0
vasopressin	CID011979316	20	0	0
raloxifene	CID000005035	19	0	0
ethinyl estradiol	CID000005991	19	0	0
MFB	CID000444863	19	0	0
phenol	CID000000996	18	0	0
PEG400	CID000062551	18	0	0
vitamin D	CID005280795	18	0	0
Trihydrogen hexafluoroaluminate	CID006452421	18	0	0
adenine	CID000000190	17	0	0
aluminum fluoride	CID000002124	17	0	0
colchicine	CID000006167	17	0	0
salicylic acid	CID000000338	16	0	0
lithium	CID000028486	16	0	0
8-Br-cAMP	CID000032014	16	0	0
S-(2-hydroxyethylmercapto)-L-cysteine	CID000170018	16	0	0
NaCl	CID000005234	15	0	0
myristic acid	CID000011005	15	0	0
aspirin	CID000002244	14	0	0
L-thyroxine	CID000005819	14	0	0
spironolactone	CID000005833	14	0	0
triiodothyronine	CID000005920	14	0	0
taurocholate	CID000006675	14	0	0
hexaethylene glycol	CID000017472	14	0	0
L-alpha-amino-n-butyric acid	CID000080283	14	0	0
peroxynitrite	CID000104806	14	0	0
nilotinib	CID000644241	14	0	0
prostaglandin E1	CID005280723	14	0	0
NG-nitro-L-arginine	CID000004367	13	0	0
L-tartrate	CID000119400	13	0	0
pentoxifylline	CID000004740	12	0	0
potassium chloride	CID000004873	12	0	0
vitamin E	CID000014985	12	0	0
epsilon-N-acetyl-L-lysine	CID000092832	12	0	0
fluvastatin	CID000446155	12	0	0
benzoic acid	CID000000242	11	0	0
2-APB	CID000001598	11	0	0
hexamethonium	CID000003604	11	0	0
N-cholylglycine	CID000010140	11	0	0
diltiazem	CID000039186	11	0	0
N-formylmethionine	CID000439750	11	0	0
N-methylleucine	CID002777992	11	0	0
N-oxalylglycine	CID003080614	11	0	0
anandamide	CID005281969	11	0	0
VX-680	CID005494449	11	0	0
acarbose	CID000041774	11	0	0
indole-3-acetaldehyde	CID000000800	10	0	0
thyroxine	CID000000853	10	0	0
buthionine sulfoximine	CID000021157	10	0	0
ADP-ribose	CID000445794	10	0	0
MRD	CID005288845	10	0	0
