# Supplementary material for: The Use of Functional Chemical-Protein Associations to Identify Multi-Pathway Renoprotectants
Source: PLoS One. 2014 May 15;9(5):e97906. doi: 10.1371/journal.pone.0097906 (PMC4022655; doi:10.1371/journal.pone.0097906)
Supplement: Table S2 — Association between chemicals and KEGG pathways. (XLS) [file pone.0097906.s002.xls]

## Sheet: Table S2
Table S2. Association between chemicals and KEGG pathways.
Chemical	STITCH ID	KEGG pathway	Protien (n)	Benjamini-adjusted P
(1S,2R)-naphthalene 1,2-oxide	CID011094749	Metabolism of xenobiotics by cytochrome P450	26	2.3e-50
(1S,2R)-naphthalene 1,2-oxide	CID011094749	Drug metabolism	22	1.1e-37
(1S,2R)-naphthalene 1,2-oxide	CID011094749	Glutathione metabolism	19	4.2e-32
1,1-dichloroethylene epoxide	CID000119521	Metabolism of xenobiotics by cytochrome P450	21	6.3e-40
1,1-dichloroethylene epoxide	CID000119521	Drug metabolism	20	1.6e-36
1,1-dichloroethylene epoxide	CID000119521	Glutathione metabolism	19	1.2e-35
1,25-dihydroxyvitamin D3	CID025244372	Focal adhesion	5	0.019
1,25-dihydroxyvitamin D3	CID025244372	Cytokine-cytokine receptor interaction	5	0.026
1,2-diacyl-sn-glycerol	CID006419702	Phosphatidylinositol signaling system	27	5.5e-33
1,2-diacyl-sn-glycerol	CID006419702	Glycerolipid metabolism	19	1.4e-23
1,2-diacyl-sn-glycerol	CID006419702	Glycerophospholipid metabolism	21	2.2e-23
1,2-diacyl-sn-glycerol	CID006419702	Inositol phosphate metabolism	15	2.7e-15
1,2-diacyl-sn-glycerol	CID006419702	Fc gamma R-mediated phagocytosis	15	9.3e-12
1,2-diacyl-sn-glycerol	CID006419702	Ether lipid metabolism	9	2.3e-08
1,2-diacyl-sn-glycerol	CID006419702	Calcium signaling pathway	15	3.1e-08
1,2-diacyl-sn-glycerol	CID006419702	Sphingolipid metabolism	8	1.1e-06
1,2-diacyl-sn-glycerol	CID006419702	Vascular smooth muscle contraction	11	1.8e-06
1,2-diacyl-sn-glycerol	CID006419702	GnRH signaling pathway	9	5.3e-05
1,2-diacyl-sn-glycerol	CID006419702	Long-term potentiation	7	0.00043
1,2-diacyl-sn-glycerol	CID006419702	Long-term depression	7	0.00043
1,2-diacyl-sn-glycerol	CID006419702	Gap junction	7	0.0016
1,2-diacyl-sn-glycerol	CID006419702	Melanogenesis	7	0.0027
1,2-diacyl-sn-glycerol	CID006419702	Fc epsilon RI signaling pathway	6	0.0055
1,2-diacyl-sn-glycerol	CID006419702	Non-small cell lung cancer	5	0.009
1,2-diacyl-sn-glycerol	CID006419702	Vibrio cholerae infection	5	0.0097
1,2-diacyl-sn-glycerol	CID006419702	Tight junction	7	0.0098
1,2-diacyl-sn-glycerol	CID006419702	Glioma	5	0.013
1,2-diacyl-sn-glycerol	CID006419702	Wnt signaling pathway	7	0.016
1,2-diacyl-sn-glycerol	CID006419702	VEGF signaling pathway	5	0.022
1,2-diacyl-sn-glycerol	CID006419702	ErbB signaling pathway	5	0.035
1,2-diacyl-sn-glycerol	CID006419702	Chemokine signaling pathway	7	0.037
1,3-bisphospho-d-glycerate	CID000439191	Glycolysis / Gluconeogenesis	9	6.1e-14
1,3-bisphospho-d-glycerate	CID000439191	Fructose and mannose metabolism	4	9.5e-05
1,3-bisphospho-d-glycerate	CID000439191	Pentose phosphate pathway	3	0.002
1,3-bisphosphoglycerate	CID000000683	Glycolysis / Gluconeogenesis	9	6.1e-14
1,3-bisphosphoglycerate	CID000000683	Fructose and mannose metabolism	4	9.5e-05
1,3-bisphosphoglycerate	CID000000683	Pentose phosphate pathway	3	0.002
1,5-dihydro-FAD	CID000446013	Fatty acid metabolism	8	6.4e-11
1,5-dihydro-FAD	CID000446013	Valine, leucine and isoleucine degradation	7	7.6e-09
1,5-dihydro-FAD	CID000446013	Citrate cycle (TCA cycle)	3	0.019
10-formyltetrahydrofolate	CID000122347	One carbon pool by folate	12	1.2e-26
10-formyltetrahydrofolate	CID000122347	Glyoxylate and dicarboxylate metabolism	3	0.004
10-formyltetrahydrofolate	CID000122347	Purine metabolism	4	0.028
10-formyltetrahydrofolate	CID000122347	Methane metabolism	2	0.044
10-formyltetrahydrofolate	CID000122347	Cyanoamino acid metabolism	2	0.042
10-formyltetrahydropteroylglutamic acid	CID006326742	One carbon pool by folate	10	4e-21
10-formyltetrahydropteroylglutamic acid	CID006326742	Purine metabolism	4	0.024
10-formyltetrahydropteroylglutamic acid	CID006326742	Methane metabolism	2	0.046
10-formyltetrahydropteroylglutamic acid	CID006326742	Cyanoamino acid metabolism	2	0.041
15-hydroperoxyeicosatetraenoic acid	CID005280893	Arachidonic acid metabolism	12	8.2e-22
15-hydroperoxyeicosatetraenoic acid	CID005280893	Linoleic acid metabolism	6	6.3e-09
15-hydroperoxyeicosatetraenoic acid	CID005280893	Glutathione metabolism	5	6.9e-06
15-hydroperoxyeicosatetraenoic acid	CID005280893	Retinol metabolism	4	0.00035
15-hydroperoxyeicosatetraenoic acid	CID005280893	Metabolism of xenobiotics by cytochrome P450	4	0.00039
15-hydroperoxyeicosatetraenoic acid	CID005280893	Drug metabolism	4	0.00035
16alpha-hydroxyestrone	CID000440625	Steroid hormone biosynthesis	9	2.1e-16
16alpha-hydroxyestrone	CID000440625	Retinol metabolism	5	3.5e-06
16alpha-hydroxyestrone	CID000440625	Metabolism of xenobiotics by cytochrome P450	5	3.6e-06
16alpha-hydroxyestrone	CID000440625	Linoleic acid metabolism	4	1.9e-05
16alpha-hydroxyestrone	CID000440625	Androgen and estrogen metabolism	4	3.5e-05
16alpha-hydroxyestrone	CID000440625	Drug metabolism	4	4.6e-05
16alpha-hydroxyestrone	CID000440625	Drug metabolism	4	0.00012
18:2(n-6)	CID005497112	Fatty acid metabolism	6	1.8e-08
18:2(n-6)	CID005497112	PPAR signaling pathway	6	1.5e-07
18:2(n-6)	CID005497112	Adipocytokine signaling pathway	3	0.021
18:2(n-6)	CID005497112	Fatty acid elongation in mitochondria	2	0.043
1-acyl-sn-glycero-3-phosphocholines	CID024798684	Glycerophospholipid metabolism	17	2.4e-27
1-acyl-sn-glycero-3-phosphocholines	CID024798684	Ether lipid metabolism	13	5.3e-22
1-acyl-sn-glycero-3-phosphocholines	CID024798684	alpha-Linolenic acid metabolism	11	6.7e-21
1-acyl-sn-glycero-3-phosphocholines	CID024798684	Linoleic acid metabolism	11	1.5e-18
1-acyl-sn-glycero-3-phosphocholines	CID024798684	Arachidonic acid metabolism	11	3.2e-15
1-acyl-sn-glycero-3-phosphocholines	CID024798684	Long-term depression	11	2.4e-14
1-acyl-sn-glycero-3-phosphocholines	CID024798684	VEGF signaling pathway	11	5e-14
1-acyl-sn-glycero-3-phosphocholines	CID024798684	Fc epsilon RI signaling pathway	11	6.6e-14
1-acyl-sn-glycero-3-phosphocholines	CID024798684	GnRH signaling pathway	11	6.3e-13
1-acyl-sn-glycero-3-phosphocholines	CID024798684	Vascular smooth muscle contraction	11	2.2e-12
1-acyl-sn-glycero-3-phosphocholines	CID024798684	MAPK signaling pathway	11	1.2e-08
1-acyl-sn-glycero-3-phosphocholines	CID024798684	Fc gamma R-mediated phagocytosis	7	1.1e-06
1-acyl-sn-glycerol 3-phosphates	CID025163997	Glycerolipid metabolism	9	2e-15
1-acyl-sn-glycerol 3-phosphates	CID025163997	Glycerophospholipid metabolism	9	2.7e-14
1-acyl-sn-glycerol 3-phosphates	CID025163997	Ether lipid metabolism	7	1.7e-11
1-alkyl-2-acyl-sn-glycerols	CID017756737	Glycerolipid metabolism	7	7.5e-11
1-chloro-2,4-dinitrobenzene	CID000000006	Glutathione metabolism	11	3.4e-18
1-chloro-2,4-dinitrobenzene	CID000000006	Metabolism of xenobiotics by cytochrome P450	11	1.2e-17
1-chloro-2,4-dinitrobenzene	CID000000006	Drug metabolism	11	1.2e-17
2,2-dichloroacetaldehyde	CID000006576	Metabolism of xenobiotics by cytochrome P450	21	6.3e-40
2,2-dichloroacetaldehyde	CID000006576	Drug metabolism	20	1.6e-36
2,2-dichloroacetaldehyde	CID000006576	Glutathione metabolism	19	1.2e-35
2,3,7,8-tetrachlorodibenzo-p-dioxin	CID000015625	Metabolism of xenobiotics by cytochrome P450	4	0.0021
2,3,7,8-tetrachlorodibenzo-p-dioxin	CID000015625	Tryptophan metabolism	3	0.024
2,3,7,8-tetrachlorodibenzo-p-dioxin	CID000015625	Steroid hormone biosynthesis	3	0.021
2,3,7,8-tetrachlorodibenzo-p-dioxin	CID000015625	Retinol metabolism	3	0.022
25-hydroxycholesterol	CID000065094	Primary bile acid biosynthesis	3	0.0041
2-arachidonoylglycerol	CID005282280	Neuroactive ligand-receptor interaction	59	1.2e-51
2-arachidonoylglycerol	CID005282280	Chemokine signaling pathway	30	9.3e-19
2-arachidonoylglycerol	CID005282280	Cytokine-cytokine receptor interaction	28	6.5e-13
2-arachidonoylglycerol	CID005282280	Complement and coagulation cascades	7	0.011
2-methoxyestradiol	CID000066414	Ascorbate and aldarate metabolism	8	1.2e-14
2-methoxyestradiol	CID000066414	Pentose and glucuronate interconversions	8	1e-14
2-methoxyestradiol	CID000066414	Steroid hormone biosynthesis	9	4.7e-14
2-methoxyestradiol	CID000066414	Porphyrin and chlorophyll metabolism	8	7.4e-13
2-methoxyestradiol	CID000066414	Androgen and estrogen metabolism	8	1.4e-12
2-methoxyestradiol	CID000066414	Starch and sucrose metabolism	8	3.1e-12
2-methoxyestradiol	CID000066414	Drug metabolism	8	3.2e-12
2-methoxyestradiol	CID000066414	Retinol metabolism	8	1.5e-11
2-methoxyestradiol	CID000066414	Metabolism of xenobiotics by cytochrome P450	8	2.9e-11
2-methoxyestradiol	CID000066414	Drug metabolism	8	3.3e-11
2-methoxyestrone	CID000440624	Ascorbate and aldarate metabolism	8	9.8e-17
2-methoxyestrone	CID000440624	Pentose and glucuronate interconversions	8	8e-17
2-methoxyestrone	CID000440624	Steroid hormone biosynthesis	9	8.7e-17
2-methoxyestrone	CID000440624	Porphyrin and chlorophyll metabolism	8	5.4e-15
2-methoxyestrone	CID000440624	Androgen and estrogen metabolism	8	1e-14
2-methoxyestrone	CID000440624	Starch and sucrose metabolism	8	2.3e-14
2-methoxyestrone	CID000440624	Drug metabolism	8	2.3e-14
2-methoxyestrone	CID000440624	Retinol metabolism	8	1.1e-13
2-methoxyestrone	CID000440624	Metabolism of xenobiotics by cytochrome P450	8	2.2e-13
2-methoxyestrone	CID000440624	Drug metabolism	8	2.5e-13
2-phospho-D-glycerate	CID000439278	Glycolysis / Gluconeogenesis	9	1.7e-14
2-phospho-D-glycerate	CID000439278	RNA degradation	3	0.017
3,4-dihydroxyphenylacetaldehyde	CID000119219	Tyrosine metabolism	8	1.6e-12
3,4-dihydroxyphenylacetaldehyde	CID000119219	Phenylalanine metabolism	7	2.6e-12
3,4-dihydroxyphenylacetaldehyde	CID000119219	Histidine metabolism	7	1.1e-11
3,4-dihydroxyphenylacetaldehyde	CID000119219	Glycolysis / Gluconeogenesis	5	1.1e-05
3,4-dihydroxyphenylacetaldehyde	CID000119219	Drug metabolism	5	9.7e-06
3,4-dihydroxyphenylacetaldehyde	CID000119219	beta-Alanine metabolism	4	1.9e-05
3,4-dihydroxyphenylacetaldehyde	CID000119219	Glycine, serine and threonine metabolism	4	4.8e-05
3,4-dihydroxyphenylacetaldehyde	CID000119219	Tryptophan metabolism	4	9.2e-05
3,4-dihydroxyphenylacetaldehyde	CID000119219	Arginine and proline metabolism	4	0.00019
3,4-dihydroxyphenylacetaldehyde	CID000119219	Metabolism of xenobiotics by cytochrome P450	3	0.0093
3,4-dihydroxyphenylacetaldehyde	CID000119219	Limonene and pinene degradation	2	0.044
3,4-dihydroxyphenylacetaldehyde	CID000119219	Ascorbate and aldarate metabolism	2	0.049
3,4-dihydroxyphenylglycolaldehyde	CID000151725	Tyrosine metabolism	12	8.9e-21
3,4-dihydroxyphenylglycolaldehyde	CID000151725	Glycolysis / Gluconeogenesis	10	1.8e-14
3,4-dihydroxyphenylglycolaldehyde	CID000151725	Drug metabolism	10	1.6e-14
3,4-dihydroxyphenylglycolaldehyde	CID000151725	Histidine metabolism	7	1.8e-10
3,4-dihydroxyphenylglycolaldehyde	CID000151725	Metabolism of xenobiotics by cytochrome P450	8	1.6e-10
3,4-dihydroxyphenylglycolaldehyde	CID000151725	Fatty acid metabolism	7	9.7e-10
3,4-dihydroxyphenylglycolaldehyde	CID000151725	Phenylalanine metabolism	5	5.8e-07
3,4-dihydroxyphenylglycolaldehyde	CID000151725	Retinol metabolism	5	2.1e-05
3,4-dihydroxyphenylglycolaldehyde	CID000151725	Tryptophan metabolism	4	0.0003
3,4-dihydroxyphenylglycolaldehyde	CID000151725	Arginine and proline metabolism	4	0.00062
3-hydroxy-3-methylglutaryl-CoA	CID000439218	Valine, leucine and isoleucine degradation	7	2.4e-10
3-hydroxy-3-methylglutaryl-CoA	CID000439218	Synthesis and degradation of ketone bodies	5	2.8e-09
3-hydroxy-3-methylglutaryl-CoA	CID000439218	Terpenoid backbone biosynthesis	5	2e-08
3-hydroxy-3-methylglutaryl-CoA	CID000439218	Butanoate metabolism	5	5.1e-07
3-hydroxy-3-methyl-glutaryl-CoA	CID000000084	Valine, leucine and isoleucine degradation	7	2.4e-10
3-hydroxy-3-methyl-glutaryl-CoA	CID000000084	Synthesis and degradation of ketone bodies	5	2.8e-09
3-hydroxy-3-methyl-glutaryl-CoA	CID000000084	Terpenoid backbone biosynthesis	5	2e-08
3-hydroxy-3-methyl-glutaryl-CoA	CID000000084	Butanoate metabolism	5	5.1e-07
3-hydroxypropionyl-coenzyme A	CID011966171	Valine, leucine and isoleucine degradation	10	1.4e-18
3-hydroxypropionyl-coenzyme A	CID011966171	Fatty acid metabolism	8	2.3e-13
3-hydroxypropionyl-coenzyme A	CID011966171	Fatty acid elongation in mitochondria	5	1.3e-09
3-hydroxypropionyl-coenzyme A	CID011966171	beta-Alanine metabolism	5	9.8e-08
3-hydroxypropionyl-coenzyme A	CID011966171	Propanoate metabolism	5	3.8e-07
3-hydroxypropionyl-coenzyme A	CID011966171	Butanoate metabolism	4	4.5e-05
3-hydroxypropionyl-coenzyme A	CID011966171	Tryptophan metabolism	4	6.3e-05
3-hydroxypropionyl-coenzyme A	CID011966171	Lysine degradation	4	7.3e-05
3-hydroxypropionyl-coenzyme A	CID011966171	Limonene and pinene degradation	3	0.00033
3-hydroxypropionyl-coenzyme A	CID011966171	PPAR signaling pathway	3	0.0074
3-hydroxypropionyl-coenzyme A	CID011966171	Biosynthesis of unsaturated fatty acids	2	0.042
3-methylcholanthrene	CID000001674	Metabolism of xenobiotics by cytochrome P450	7	2.2e-10
3-methylcholanthrene	CID000001674	Steroid hormone biosynthesis	5	1.5e-06
3-methylcholanthrene	CID000001674	Retinol metabolism	5	1.9e-06
3-methylcholanthrene	CID000001674	Drug metabolism	5	2.6e-06
3-methylcholanthrene	CID000001674	Linoleic acid metabolism	4	1.5e-05
3-methylcholanthrene	CID000001674	Tryptophan metabolism	3	0.0031
3-methylcholanthrene	CID000001674	Drug metabolism	3	0.0031
3-oxo-stearoyl-CoA	CID022833663	PPAR signaling pathway	5	6.3e-06
3-oxo-stearoyl-CoA	CID022833663	Fatty acid metabolism	4	4.6e-05
3-oxo-stearoyl-CoA	CID022833663	Adipocytokine signaling pathway	4	0.00015
3-oxo-stearoyl-CoA	CID022833663	Biosynthesis of unsaturated fatty acids	3	0.00056
3'-phosphoadenosine 5'-phosphosulfate	CID000010214	Chondroitin sulfate biosynthesis	13	4.3e-20
3'-phosphoadenosine 5'-phosphosulfate	CID000010214	Sulfur metabolism	11	7.8e-20
3'-phosphoadenosine 5'-phosphosulfate	CID000010214	Heparan sulfate biosynthesis	12	3.1e-17
3-phosphoglycerate	CID000439183	Glycolysis / Gluconeogenesis	9	8.9e-13
3-phosphoglycerate	CID000439183	Glycine, serine and threonine metabolism	3	0.0091
3-phosphoglycerate	CID000439183	RNA degradation	3	0.02
4-hydroxy-13-cis-retinoic acid	CID006438629	Retinol metabolism	16	2.6e-30
4-hydroxy-14-cis-retinoic acid	CID006438629	Drug metabolism	12	2.1e-18
4-hydroxy-15-cis-retinoic acid	CID006438629	Metabolism of xenobiotics by cytochrome P450	11	3.3e-16
4-hydroxy-16-cis-retinoic acid	CID006438629	Linoleic acid metabolism	9	4e-15
4-hydroxy-17-cis-retinoic acid	CID006438629	Drug metabolism	6	1.7e-07
4-hydroxy-18-cis-retinoic acid	CID006438629	Steroid hormone biosynthesis	5	1.1e-05
4-hydroxy-19-cis-retinoic acid	CID006438629	Arachidonic acid metabolism	5	2.1e-05
4-hydroxy-20-cis-retinoic acid	CID006438629	Caffeine metabolism	3	0.00019
4-hydroxytamoxifen	CID000449459	Drug metabolism	5	5.8e-05
4-hydroxytamoxifen	CID000449459	Linoleic acid metabolism	4	0.00018
4-hydroxytamoxifen	CID000449459	Drug metabolism	4	0.00044
4-hydroxytamoxifen	CID000449459	Steroid hormone biosynthesis	4	0.0004
4-hydroxytamoxifen	CID000449459	Retinol metabolism	4	0.00053
4-hydroxytamoxifen	CID000449459	Metabolism of xenobiotics by cytochrome P450	4	0.0006
4-hydroxytamoxifen	CID000449459	Chronic myeloid leukemia	3	0.034
4-hydroxytamoxifen	CID000449459	Small cell lung cancer	3	0.037
5,10-methylenetetrahydrofolate	CID000439175	One carbon pool by folate	9	4.5e-17
5,10-methylenetetrahydrofolate	CID000439175	Glycine, serine and threonine metabolism	6	7.5e-08
5,10-methylenetetrahydrofolate	CID000439175	Methane metabolism	3	0.00045
5,10-methylenetetrahydrofolate	CID000439175	Pyrimidine metabolism	4	0.0064
5,10-methylenetetrahydrofolate	CID000439175	Cyanoamino acid metabolism	2	0.049
5-carboxamidotryptamine	CID000001809	Neuroactive ligand-receptor interaction	11	1e-11
5-carboxamidotryptamine	CID000001809	Calcium signaling pathway	7	3.5e-06
5-carboxamidotryptamine	CID000001809	Gap junction	4	0.0028
5-fluorouracil	CID000003385	Drug metabolism	10	1.2e-09
5-fluorouracil	CID000003385	Pyrimidine metabolism	10	9.7e-07
5-fluorouracil	CID000003385	Pathways in cancer	13	8.7e-05
5-fluorouracil	CID000003385	Colorectal cancer	7	0.00069
5-fluorouracil	CID000003385	Apoptosis	7	0.00067
5-fluorouracil	CID000003385	Pancreatic cancer	6	0.0025
5-fluorouracil	CID000003385	Bladder cancer	5	0.0029
5-fluorouracil	CID000003385	Prostate cancer	6	0.0051
5-fluorouracil	CID000003385	Endometrial cancer	5	0.0052
5-fluorouracil	CID000003385	Amyotrophic lateral sclerosis (ALS)	5	0.0051
5-fluorouracil	CID000003385	Caffeine metabolism	3	0.0082
5-fluorouracil	CID000003385	p53 signaling pathway	5	0.011
5-fluorouracil	CID000003385	One carbon pool by folate	3	0.037
5-fluorouracil	CID000003385	Non-small cell lung cancer	4	0.043
5-fluorouracil	CID000003385	Retinol metabolism	4	0.043
5-methoxy-N,N-dimethyltryptamine	CID000001832	Neuroactive ligand-receptor interaction	10	5.4e-12
5-methoxy-N,N-dimethyltryptamine	CID000001832	Calcium signaling pathway	5	0.00023
5-methoxy-N,N-dimethyltryptamine	CID000001832	Gap junction	3	0.01
5-methoxytryptamine	CID000001833	Neuroactive ligand-receptor interaction	11	5.3e-11
5-methoxytryptamine	CID000001833	Calcium signaling pathway	6	0.00015
5-oxoeicosatetraenoic acid	CID005283159	Neuroactive ligand-receptor interaction	57	1.1e-49
5-oxoeicosatetraenoic acid	CID005283159	Chemokine signaling pathway	30	3.3e-19
5-oxoeicosatetraenoic acid	CID005283159	Cytokine-cytokine receptor interaction	28	2.6e-13
5-oxoeicosatetraenoic acid	CID005283159	Complement and coagulation cascades	7	0.0089
6-[[2-[(4-amino-5-hydroxy-1,5-dioxopentyl)amino]-3-(carboxymethylamino)-3-oxopropyl]thio]-5-hydroxyeicosa-7,9,11,14-tetraenoic acid	CID000003907	Chondroitin sulfate biosynthesis	11	9e-24
6-[[2-[(4-amino-5-hydroxy-1,5-dioxopentyl)amino]-3-(carboxymethylamino)-3-oxopropyl]thio]-5-hydroxyeicosa-7,9,11,14-tetraenoic acid	CID000003907	Sulfur metabolism	3	0.00055
6-hydroxydopamine	CID000004624	Tyrosine metabolism	3	0.045
6R-L-erythro-5,6,7,8-tetrahydrobiopterin	CID000001125	Folate biosynthesis	3	0.01
8-OH-DPAT	CID000001220	Neuroactive ligand-receptor interaction	14	1.3e-14
8-OH-DPAT	CID000001220	Calcium signaling pathway	5	0.0091
8-OH-DPAT	CID000001220	Gap junction	4	0.0087
9-cis retinoic acid	CID000449171	Pathways in cancer	11	2.8e-09
9-cis retinoic acid	CID000449171	Non-small cell lung cancer	7	2.1e-08
9-cis retinoic acid	CID000449171	PPAR signaling pathway	5	0.00021
9-cis retinoic acid	CID000449171	Small cell lung cancer	5	0.00034
9-cis retinoic acid	CID000449171	Thyroid cancer	4	0.00031
9-cis retinoic acid	CID000449171	Epithelial cell signaling in Helicobacter pylori infection	4	0.0034
9-cis retinoic acid	CID000449171	ErbB signaling pathway	4	0.006
9-cis retinoic acid	CID000449171	Neurotrophin signaling pathway	4	0.014
9-cis retinoic acid	CID000449171	Glioma	3	0.044
9-cis retinoic acid	CID000449171	Adipocytokine signaling pathway	3	0.045
A23187	CID000040486	NOD-like receptor signaling pathway	4	0.018
A23187	CID000040486	Toll-like receptor signaling pathway	4	0.037
AcCoA	CID000444493	Pyruvate metabolism	8	7.2e-07
AcCoA	CID000444493	Nucleotide excision repair	8	7.2e-07
AcCoA	CID000444493	Valine, leucine and isoleucine degradation	8	7.2e-07
AcCoA	CID000444493	Butanoate metabolism	7	2.6e-06
AcCoA	CID000444493	Citrate cycle (TCA cycle)	6	3.5e-05
AcCoA	CID000444493	Synthesis and degradation of ketone bodies	4	0.00028
AcCoA	CID000444493	RNA polymerase	5	0.00039
AcCoA	CID000444493	Glycolysis / Gluconeogenesis	6	0.00054
AcCoA	CID000444493	Propanoate metabolism	5	0.0005
AcCoA	CID000444493	Fatty acid metabolism	5	0.0011
AcCoA	CID000444493	Terpenoid backbone biosynthesis	3	0.022
AcCoA	CID000444493	Pyrimidine metabolism	5	0.022
acetaldehyde	CID000000177	Glycolysis / Gluconeogenesis	16	1.1e-14
acetaldehyde	CID000000177	Fatty acid metabolism	10	2.9e-08
acetaldehyde	CID000000177	Histidine metabolism	8	1.1e-06
acetaldehyde	CID000000177	Tyrosine metabolism	9	8.5e-07
acetaldehyde	CID000000177	Propanoate metabolism	8	1.3e-06
acetaldehyde	CID000000177	Metabolism of xenobiotics by cytochrome P450	9	7e-06
acetaldehyde	CID000000177	Drug metabolism	9	7.8e-06
acetaldehyde	CID000000177	Pyruvate metabolism	7	8.1e-05
acetaldehyde	CID000000177	Limonene and pinene degradation	5	0.00019
acetaldehyde	CID000000177	Ascorbate and aldarate metabolism	5	0.0004
acetaldehyde	CID000000177	Tryptophan metabolism	6	0.00091
acetaldehyde	CID000000177	beta-Alanine metabolism	5	0.00097
acetaldehyde	CID000000177	Lysine degradation	6	0.0012
acetaldehyde	CID000000177	Glycerolipid metabolism	6	0.0013
acetaldehyde	CID000000177	Retinol metabolism	6	0.0028
acetaldehyde	CID000000177	Butanoate metabolism	5	0.0041
acetaldehyde	CID000000177	Valine, leucine and isoleucine degradation	5	0.01
acetaldehyde	CID000000177	Arginine and proline metabolism	5	0.02
acetaldehyde	CID000000177	Amyotrophic lateral sclerosis (ALS)	5	0.02
acetaldehyde	CID000000177	Apoptosis	6	0.019
acetaldehyde	CID000000177	Pathways in cancer	11	0.025
acetaldehyde	CID000000177	p53 signaling pathway	5	0.04
acetaldehyde	CID000000177	T cell receptor signaling pathway	6	0.041
acetaminophen	CID000001983	Metabolism of xenobiotics by cytochrome P450	8	9.8e-08
acetaminophen	CID000001983	Retinol metabolism	6	4.3e-05
acetaminophen	CID000001983	Drug metabolism	6	5.7e-05
acetaminophen	CID000001983	Linoleic acid metabolism	5	4.4e-05
acetaminophen	CID000001983	Steroid hormone biosynthesis	5	0.00027
acetaminophen	CID000001983	Sulfur metabolism	3	0.0075
acetaminophen	CID000001983	Arachidonic acid metabolism	4	0.0089
acetaminophen	CID000001983	Alanine, aspartate and glutamate metabolism	3	0.037
acetate	CID000000175	Neuroactive ligand-receptor interaction	53	1.5e-39
acetate	CID000000175	Calcium signaling pathway	32	3.1e-20
acetate	CID000000175	Histidine metabolism	10	5.7e-08
acetate	CID000000175	Pyruvate metabolism	11	5.7e-08
acetate	CID000000175	Propanoate metabolism	9	1.8e-06
acetate	CID000000175	Glycolysis / Gluconeogenesis	10	2.5e-05
acetate	CID000000175	Heparan sulfate biosynthesis	7	8.1e-05
acetate	CID000000175	Tryptophan metabolism	8	8.8e-05
acetate	CID000000175	Limonene and pinene degradation	5	0.00085
acetate	CID000000175	Ascorbate and aldarate metabolism	5	0.0017
acetate	CID000000175	Ether lipid metabolism	6	0.0032
acetate	CID000000175	Arginine and proline metabolism	7	0.003
acetate	CID000000175	beta-Alanine metabolism	5	0.0038
acetate	CID000000175	Phenylalanine metabolism	5	0.0038
acetate	CID000000175	Tyrosine metabolism	6	0.0072
acetate	CID000000175	Butanoate metabolism	5	0.017
acetate	CID000000175	Drug metabolism	6	0.028
acetate	CID000000175	Fatty acid metabolism	5	0.027
acetate	CID000000175	Valine, leucine and isoleucine degradation	5	0.035
acetate	CID000000175	Lysine degradation	5	0.035
acetate	CID000000175	Glycerolipid metabolism	5	0.036
acetazolamide	CID000001986	Nitrogen metabolism	12	3.3e-26
acetoacetate	CID000000096	Synthesis and degradation of ketone bodies	7	4.7e-13
acetoacetate	CID000000096	Butanoate metabolism	8	2.6e-11
acetoacetate	CID000000096	Valine, leucine and isoleucine degradation	6	9.7e-07
acetoacetate	CID000000096	Terpenoid backbone biosynthesis	3	0.0056
acetoacetyl-CoA	CID000439214	Butanoate metabolism	12	3.1e-23
acetoacetyl-CoA	CID000439214	Synthesis and degradation of ketone bodies	9	2.6e-21
acetoacetyl-CoA	CID000439214	Valine, leucine and isoleucine degradation	9	3.4e-14
acetoacetyl-CoA	CID000439214	Terpenoid backbone biosynthesis	5	7.8e-08
acetoacetyl-CoA	CID000439214	Fatty acid metabolism	4	0.00025
acetoacetyl-CoA	CID000439214	Tryptophan metabolism	4	0.00025
acetoacetyl-CoA	CID000439214	Lysine degradation	4	0.00027
acetoacetyl-CoA	CID000439214	Propanoate metabolism	3	0.0045
acetyl coenzyme-A	CID000000181	Valine, leucine and isoleucine degradation	18	5e-23
acetyl coenzyme-A	CID000000181	Pyruvate metabolism	15	2.8e-18
acetyl coenzyme-A	CID000000181	Butanoate metabolism	14	1.1e-17
acetyl coenzyme-A	CID000000181	Propanoate metabolism	12	2.1e-14
acetyl coenzyme-A	CID000000181	Citrate cycle (TCA cycle)	11	7.4e-13
acetyl coenzyme-A	CID000000181	Tryptophan metabolism	9	1.5e-08
acetyl coenzyme-A	CID000000181	Synthesis and degradation of ketone bodies	6	4.4e-08
acetyl coenzyme-A	CID000000181	Glycolysis / Gluconeogenesis	9	3.3e-07
acetyl coenzyme-A	CID000000181	Fatty acid metabolism	8	3e-07
acetyl coenzyme-A	CID000000181	Glyoxylate and dicarboxylate metabolism	5	3.6e-05
acetyl coenzyme-A	CID000000181	beta-Alanine metabolism	5	0.00016
acetyl coenzyme-A	CID000000181	Terpenoid backbone biosynthesis	4	0.0011
acetyl coenzyme-A	CID000000181	Lysine degradation	5	0.0022
acetyl coenzyme-A	CID000000181	Fatty acid elongation in mitochondria	3	0.0065
acetyl coenzyme-A	CID000000181	Histidine metabolism	4	0.0063
acetyl coenzyme-A	CID000000181	Valine, leucine and isoleucine biosynthesis	3	0.011
acetyl coenzyme-A	CID000000181	Limonene and pinene degradation	3	0.017
acetyl coenzyme-A	CID000000181	Amino sugar and nucleotide sugar metabolism	4	0.017
acetyl coenzyme-A	CID000000181	Arginine and proline metabolism	4	0.027
acetylcholine	CID000000187	Neuroactive ligand-receptor interaction	104	1.5e-102
acetylcholine	CID000000187	Calcium signaling pathway	37	7.6e-20
acetylcholine	CID000000187	Chemokine signaling pathway	32	2.6e-14
acetylcholine	CID000000187	Cytokine-cytokine receptor interaction	29	2.9e-08
acetylcholine	CID000000187	Complement and coagulation cascades	8	0.043
acetyl-CoA	CID000006302	Valine, leucine and isoleucine degradation	19	1.7e-24
acetyl-CoA	CID000006302	Pyruvate metabolism	17	1.1e-21
acetyl-CoA	CID000006302	Butanoate metabolism	15	3e-19
acetyl-CoA	CID000006302	Propanoate metabolism	13	1e-15
acetyl-CoA	CID000006302	Citrate cycle (TCA cycle)	12	2.2e-14
acetyl-CoA	CID000006302	Synthesis and degradation of ketone bodies	7	4.3e-10
acetyl-CoA	CID000006302	Tryptophan metabolism	10	6.7e-10
acetyl-CoA	CID000006302	Fatty acid metabolism	9	1.9e-08
acetyl-CoA	CID000006302	Glycolysis / Gluconeogenesis	9	4.8e-07
acetyl-CoA	CID000006302	Glyoxylate and dicarboxylate metabolism	5	4.5e-05
acetyl-CoA	CID000006302	Terpenoid backbone biosynthesis	5	4.5e-05
acetyl-CoA	CID000006302	beta-Alanine metabolism	5	0.00021
acetyl-CoA	CID000006302	Lysine degradation	6	0.00023
acetyl-CoA	CID000006302	Fatty acid biosynthesis	3	0.0043
acetyl-CoA	CID000006302	Fatty acid elongation in mitochondria	3	0.0073
acetyl-CoA	CID000006302	Histidine metabolism	4	0.0075
acetyl-CoA	CID000006302	Valine, leucine and isoleucine biosynthesis	3	0.012
acetyl-CoA	CID000006302	Limonene and pinene degradation	3	0.019
acetyl-CoA	CID000006302	Amino sugar and nucleotide sugar metabolism	4	0.02
acetyl-CoA	CID000006302	Arginine and proline metabolism	4	0.032
adenosine	CID000060961	Neuroactive ligand-receptor interaction	95	1.3e-85
adenosine	CID000060961	Chemokine signaling pathway	31	7.6e-13
adenosine	CID000060961	Cytokine-cytokine receptor interaction	28	3.8e-07
adenosine	CID000060961	Calcium signaling pathway	18	0.0004
adenosine	CID000060961	Nicotinate and nicotinamide metabolism	7	0.00093
adenosine 3',5'-diphosphate	CID000159296	Chondroitin sulfate biosynthesis	13	1.8e-20
adenosine 3',5'-diphosphate	CID000159296	Heparan sulfate biosynthesis	12	2.1e-17
adenosine 3',5'-diphosphate	CID000159296	Sulfur metabolism	9	6.2e-15
adenosine diphosphate	CID000006022	Phosphatidylinositol signaling system	55	2.8e-23
adenosine diphosphate	CID000006022	Epithelial cell signaling in Helicobacter pylori infection	51	5.2e-22
adenosine diphosphate	CID000006022	Neurotrophin signaling pathway	72	1.2e-21
adenosine diphosphate	CID000006022	Prostate cancer	56	6.6e-19
adenosine diphosphate	CID000006022	Glioma	45	3.2e-18
adenosine diphosphate	CID000006022	Inositol phosphate metabolism	41	4e-18
adenosine diphosphate	CID000006022	Melanoma	48	3.9e-18
adenosine diphosphate	CID000006022	Neuroactive ligand-receptor interaction	105	2.4e-17
adenosine diphosphate	CID000006022	Chemokine signaling pathway	84	1.5e-16
adenosine diphosphate	CID000006022	T cell receptor signaling pathway	59	2.7e-16
adenosine diphosphate	CID000006022	Cell cycle	64	6.3e-16
adenosine diphosphate	CID000006022	Progesterone-mediated oocyte maturation	50	3e-15
adenosine diphosphate	CID000006022	Calcium signaling pathway	78	5.6e-15
adenosine diphosphate	CID000006022	ErbB signaling pathway	50	6.3e-15
adenosine diphosphate	CID000006022	Insulin signaling pathway	65	1.6e-14
adenosine diphosphate	CID000006022	Non-small cell lung cancer	37	2.6e-14
adenosine diphosphate	CID000006022	Chronic myeloid leukemia	44	1.4e-13
adenosine diphosphate	CID000006022	Toll-like receptor signaling pathway	51	2.2e-12
adenosine diphosphate	CID000006022	mTOR signaling pathway	34	2.7e-12
adenosine diphosphate	CID000006022	Pancreatic cancer	40	2.4e-11
adenosine diphosphate	CID000006022	Fc epsilon RI signaling pathway	42	2.3e-11
adenosine diphosphate	CID000006022	Endometrial cancer	32	1.3e-10
adenosine diphosphate	CID000006022	MAPK signaling pathway	91	9.2e-10
adenosine diphosphate	CID000006022	Regulation of actin cytoskeleton	77	2.2e-09
adenosine diphosphate	CID000006022	VEGF signaling pathway	38	2.5e-09
adenosine diphosphate	CID000006022	Acute myeloid leukemia	32	5.1e-09
adenosine diphosphate	CID000006022	Colorectal cancer	40	7.6e-09
adenosine diphosphate	CID000006022	Pathways in cancer	103	7.6e-09
adenosine diphosphate	CID000006022	B cell receptor signaling pathway	37	9.9e-09
adenosine diphosphate	CID000006022	Aldosterone-regulated sodium reabsorption	25	3.3e-08
adenosine diphosphate	CID000006022	Vibrio cholerae infection	30	4e-08
adenosine diphosphate	CID000006022	Pyrimidine metabolism	41	1.3e-07
adenosine diphosphate	CID000006022	Fc gamma R-mediated phagocytosis	40	4.3e-07
adenosine diphosphate	CID000006022	Small cell lung cancer	36	1.2e-06
adenosine diphosphate	CID000006022	Bladder cancer	23	1.8e-06
adenosine diphosphate	CID000006022	Oxidative phosphorylation	48	1.9e-06
adenosine diphosphate	CID000006022	Adipocytokine signaling pathway	29	1.7e-05
adenosine diphosphate	CID000006022	GnRH signaling pathway	37	2.7e-05
adenosine diphosphate	CID000006022	Oocyte meiosis	40	2.9e-05
adenosine diphosphate	CID000006022	Focal adhesion	61	6.8e-05
adenosine diphosphate	CID000006022	Basal transcription factors	18	0.00012
adenosine diphosphate	CID000006022	Axon guidance	43	0.00013
adenosine diphosphate	CID000006022	Apoptosis	32	0.0002
adenosine diphosphate	CID000006022	Type II diabetes mellitus	21	0.00025
adenosine diphosphate	CID000006022	Gap junction	31	0.00081
adenosine diphosphate	CID000006022	Renal cell carcinoma	26	0.00095
adenosine diphosphate	CID000006022	Citrate cycle (TCA cycle)	15	0.0014
adenosine diphosphate	CID000006022	Purine metabolism	45	0.0019
adenosine diphosphate	CID000006022	NOD-like receptor signaling pathway	23	0.0023
adenosine diphosphate	CID000006022	Glycolysis / Gluconeogenesis	22	0.0036
adenosine diphosphate	CID000006022	Leukocyte transendothelial migration	35	0.0069
adenosine diphosphate	CID000006022	Fructose and mannose metabolism	14	0.013
adenosine diphosphate	CID000006022	Long-term potentiation	22	0.019
adenosine diphosphate	CID000006022	Adherens junction	24	0.02
adenosine diphosphate	CID000006022	DNA replication	14	0.021
adenosine diphosphate	CID000006022	p53 signaling pathway	21	0.038
adenosine diphosphate	CID000006022	One carbon pool by folate	8	0.041
adenosine diphosphate	CID000006022	Prion diseases	13	0.041
adenosine monophosphate	CID000006083	Purine metabolism	53	1.8e-35
adenosine monophosphate	CID000006083	Aminoacyl-tRNA biosynthesis	31	3.3e-33
adenosine monophosphate	CID000006083	RNA degradation	29	5.3e-24
adenosine monophosphate	CID000006083	Nicotinate and nicotinamide metabolism	13	3.2e-10
adenosine monophosphate	CID000006083	Insulin signaling pathway	26	4.5e-10
adenosine monophosphate	CID000006083	mTOR signaling pathway	15	7.5e-08
adenosine monophosphate	CID000006083	Adipocytokine signaling pathway	14	1.5e-05
adenosine monophosphate	CID000006083	Pyrimidine metabolism	16	3e-05
adenosine monophosphate	CID000006083	Fatty acid metabolism	10	0.00016
adenosine monophosphate	CID000006083	Butanoate metabolism	9	0.00032
adenosine monophosphate	CID000006083	DNA replication	9	0.00045
adenosine monophosphate	CID000006083	Glycolysis / Gluconeogenesis	11	0.00065
adenosine monophosphate	CID000006083	Aldosterone-regulated sodium reabsorption	9	0.001
adenosine monophosphate	CID000006083	Non-small cell lung cancer	10	0.0013
adenosine monophosphate	CID000006083	PPAR signaling pathway	11	0.0017
adenosine monophosphate	CID000006083	Type II diabetes mellitus	9	0.0022
adenosine monophosphate	CID000006083	Endometrial cancer	9	0.0043
adenosine monophosphate	CID000006083	Propanoate metabolism	7	0.0066
adenosine monophosphate	CID000006083	Acute myeloid leukemia	9	0.008
adenosine monophosphate	CID000006083	Pyruvate metabolism	7	0.019
adenosine monophosphate	CID000006083	Renal cell carcinoma	9	0.024
adenosine monophosphate	CID000006083	Progesterone-mediated oocyte maturation	10	0.024
adenosine monophosphate	CID000006083	Pancreatic cancer	9	0.026
adenosine monophosphate	CID000006083	Alanine, aspartate and glutamate metabolism	6	0.025
adenosine monophosphate	CID000006083	Prostate cancer	10	0.027
adenosine monophosphate	CID000006083	Valine, leucine and isoleucine biosynthesis	4	0.029
adenosine monophosphate	CID000006083	VEGF signaling pathway	9	0.028
adenosine monophosphate	CID000006083	Glioma	8	0.035
adenosine monophosphate	CID000006083	Mismatch repair	5	0.037
adenosine monophosphate	CID000006083	Small cell lung cancer	9	0.049
adenosine triphosphate	CID000005957	Calcium signaling pathway	100	1.6e-26
adenosine triphosphate	CID000005957	Phosphatidylinositol signaling system	55	5.8e-22
adenosine triphosphate	CID000005957	Progesterone-mediated oocyte maturation	59	5e-21
adenosine triphosphate	CID000005957	Neurotrophin signaling pathway	72	7.9e-20
adenosine triphosphate	CID000005957	Pyrimidine metabolism	61	8.8e-20
adenosine triphosphate	CID000005957	Glioma	46	5e-18
adenosine triphosphate	CID000005957	Melanoma	49	1e-17
adenosine triphosphate	CID000005957	Prostate cancer	56	1.2e-17
adenosine triphosphate	CID000005957	RNA polymerase	28	1.5e-17
adenosine triphosphate	CID000005957	Inositol phosphate metabolism	41	3.8e-17
adenosine triphosphate	CID000005957	Purine metabolism	77	8.2e-17
adenosine triphosphate	CID000005957	T cell receptor signaling pathway	59	9.3e-15
adenosine triphosphate	CID000005957	Cell cycle	64	2.7e-14
adenosine triphosphate	CID000005957	Non-small cell lung cancer	38	3.6e-14
adenosine triphosphate	CID000005957	Insulin signaling pathway	67	3.6e-14
adenosine triphosphate	CID000005957	ErbB signaling pathway	50	1.1e-13
adenosine triphosphate	CID000005957	Chronic myeloid leukemia	45	3.4e-13
adenosine triphosphate	CID000005957	Aminoacyl-tRNA biosynthesis	31	7.8e-13
adenosine triphosphate	CID000005957	Endometrial cancer	35	3e-12
adenosine triphosphate	CID000005957	mTOR signaling pathway	35	3e-12
adenosine triphosphate	CID000005957	Neuroactive ligand-receptor interaction	97	1.6e-11
adenosine triphosphate	CID000005957	Fc epsilon RI signaling pathway	43	5.5e-11
adenosine triphosphate	CID000005957	Pancreatic cancer	40	2.4e-10
adenosine triphosphate	CID000005957	GnRH signaling pathway	48	6e-10
adenosine triphosphate	CID000005957	Epithelial cell signaling in Helicobacter pylori infection	38	5.9e-10
adenosine triphosphate	CID000005957	Toll-like receptor signaling pathway	48	2e-09
adenosine triphosphate	CID000005957	VEGF signaling pathway	39	4.8e-09
adenosine triphosphate	CID000005957	Oocyte meiosis	50	5.1e-09
adenosine triphosphate	CID000005957	Acute myeloid leukemia	33	6.1e-09
adenosine triphosphate	CID000005957	Regulation of actin cytoskeleton	78	2.4e-08
adenosine triphosphate	CID000005957	Aldosterone-regulated sodium reabsorption	26	2.4e-08
adenosine triphosphate	CID000005957	Gap junction	42	3.3e-08
adenosine triphosphate	CID000005957	B cell receptor signaling pathway	37	7.1e-08
adenosine triphosphate	CID000005957	Adipocytokine signaling pathway	34	1.2e-07
adenosine triphosphate	CID000005957	MAPK signaling pathway	89	1.6e-07
adenosine triphosphate	CID000005957	Pathways in cancer	103	3.6e-07
adenosine triphosphate	CID000005957	Colorectal cancer	38	6.7e-07
adenosine triphosphate	CID000005957	Fc gamma R-mediated phagocytosis	41	9.1e-07
adenosine triphosphate	CID000005957	Chemokine signaling pathway	65	2.7e-06
adenosine triphosphate	CID000005957	Bladder cancer	23	6.2e-06
adenosine triphosphate	CID000005957	Vascular smooth muscle contraction	43	1.7e-05
adenosine triphosphate	CID000005957	Small cell lung cancer	35	2e-05
adenosine triphosphate	CID000005957	Renal cell carcinoma	30	5.7e-05
adenosine triphosphate	CID000005957	Type II diabetes mellitus	23	6e-05
adenosine triphosphate	CID000005957	Cytosolic DNA-sensing pathway	25	0.00011
adenosine triphosphate	CID000005957	Focal adhesion	63	0.00015
adenosine triphosphate	CID000005957	Basal transcription factors	18	0.0003
adenosine triphosphate	CID000005957	Vibrio cholerae infection	24	0.00046
adenosine triphosphate	CID000005957	Glycolysis / Gluconeogenesis	25	0.00052
adenosine triphosphate	CID000005957	Apoptosis	32	0.00076
adenosine triphosphate	CID000005957	Melanogenesis	35	0.00085
adenosine triphosphate	CID000005957	Axon guidance	42	0.0013
adenosine triphosphate	CID000005957	Citrate cycle (TCA cycle)	15	0.0028
adenosine triphosphate	CID000005957	Long-term potentiation	25	0.0041
adenosine triphosphate	CID000005957	DNA replication	16	0.0049
adenosine triphosphate	CID000005957	Dilated cardiomyopathy	29	0.019
adenosine triphosphate	CID000005957	Leukocyte transendothelial migration	35	0.022
adenosine triphosphate	CID000005957	Fructose and mannose metabolism	14	0.022
adenosine triphosphate	CID000005957	Adherens junction	25	0.023
adenosine triphosphate	CID000005957	Propanoate metabolism	13	0.034
adenosine triphosphate	CID000005957	Pyruvate metabolism	15	0.038
adenosine triphosphate	CID000005957	Nucleotide excision repair	16	0.039
adenosine triphosphate	CID000005957	Thyroid cancer	12	0.039
adenosine triphosphate	CID000005957	Selenoamino acid metabolism	11	0.047
AG490	CID005328779	Jak-STAT signaling pathway	12	7.5e-14
AG490	CID005328779	Acute myeloid leukemia	5	0.00034
AG490	CID005328779	Pathways in cancer	7	0.0018
AG490	CID005328779	Cytokine-cytokine receptor interaction	6	0.0054
AG490	CID005328779	Adipocytokine signaling pathway	4	0.0077
AG490	CID005328779	Pancreatic cancer	4	0.0079
AG490	CID005328779	Chronic myeloid leukemia	4	0.0077
AG490	CID005328779	Chemokine signaling pathway	5	0.0083
AG490	CID005328779	Toll-like receptor signaling pathway	4	0.014
AG490	CID005328779	Thyroid cancer	3	0.016
AG490	CID005328779	Bladder cancer	3	0.03
AG490	CID005328779	Endometrial cancer	3	0.041
aldophosphamide	CID000107744	Metabolism of xenobiotics by cytochrome P450	27	1.6e-52
aldophosphamide	CID000107744	Drug metabolism	27	2.3e-52
aldophosphamide	CID000107744	Glutathione metabolism	19	1.4e-31
aldophosphamide	CID000107744	Tyrosine metabolism	9	6.7e-11
aldophosphamide	CID000107744	Glycolysis / Gluconeogenesis	8	2.9e-08
aldophosphamide	CID000107744	Fatty acid metabolism	5	8.7e-05
aldophosphamide	CID000107744	Retinol metabolism	5	0.00024
aldophosphamide	CID000107744	Phenylalanine metabolism	3	0.0082
aldophosphamide	CID000107744	Histidine metabolism	3	0.012
aldosterone	CID000005839	Aldosterone-regulated sodium reabsorption	6	2.4e-06
aldosterone	CID000005839	Steroid hormone biosynthesis	4	0.0039
aldosterone	CID000005839	Renin-angiotensin system	3	0.009
alpha-D-glucose	CID000066370	Starch and sucrose metabolism	13	4.8e-16
alpha-D-glucose	CID000066370	Galactose metabolism	11	6.1e-15
alpha-D-glucose	CID000066370	Insulin signaling pathway	9	3.2e-05
alpha-D-glucose	CID000066370	Type II diabetes mellitus	6	0.00013
alpha-D-glucose	CID000066370	Glycolysis / Gluconeogenesis	6	0.00035
alpha-D-glucose	CID000066370	Amino sugar and nucleotide sugar metabolism	5	0.0013
alpha-D-glucose	CID000066370	Fructose and mannose metabolism	4	0.0081
alpha-D-glucose	CID000066370	Adipocytokine signaling pathway	4	0.048
alpha-D-glucose	CID000066370	Maturity onset diabetes of the young	3	0.05
alpha-D-glucose 6-phosphate	CID000439284	Starch and sucrose metabolism	9	6.2e-15
alpha-D-glucose 6-phosphate	CID000439284	Galactose metabolism	8	3.1e-14
alpha-D-glucose 6-phosphate	CID000439284	Glycolysis / Gluconeogenesis	8	1.2e-11
alpha-D-glucose 6-phosphate	CID000439284	Amino sugar and nucleotide sugar metabolism	7	2.1e-10
alpha-D-glucose 6-phosphate	CID000439284	Insulin signaling pathway	6	7.8e-06
alpha-D-glucose 6-phosphate	CID000439284	Pentose phosphate pathway	3	0.0024
alpha-D-glucose 6-phosphate	CID000439284	Fructose and mannose metabolism	3	0.0038
alpha-D-glucose 6-phosphate	CID000439284	Type II diabetes mellitus	3	0.0063
alpha-D-mannose	CID000185698	Complement and coagulation cascades	14	1.5e-10
alpha-D-mannose	CID000185698	Allograft rejection	6	0.0034
alpha-D-mannose	CID000185698	Type I diabetes mellitus	6	0.0048
alpha-D-mannose	CID000185698	Autoimmune thyroid disease	6	0.0091
alpha-D-mannose	CID000185698	Hematopoietic cell lineage	7	0.012
alpha-D-mannose	CID000185698	Cell adhesion molecules (CAMs)	8	0.019
alpha-D-mannose	CID000185698	Systemic lupus erythematosus	7	0.018
alpha-D-mannose	CID000185698	ECM-receptor interaction	6	0.042
alpha-ketobutyrate	CID000000058	Cysteine and methionine metabolism	7	5e-10
alpha-ketobutyrate	CID000000058	Propanoate metabolism	6	2.7e-08
alpha-ketobutyrate	CID000000058	Valine, leucine and isoleucine degradation	6	9.7e-08
alpha-ketobutyrate	CID000000058	Pyruvate metabolism	5	3.9e-06
alpha-ketobutyrate	CID000000058	Glycolysis / Gluconeogenesis	5	1.6e-05
alpha-ketobutyrate	CID000000058	Glycine, serine and threonine metabolism	3	0.0038
alpha-ketoglutarate	CID000000051	Citrate cycle (TCA cycle)	15	7.5e-19
alpha-ketoglutarate	CID000000051	Lysine degradation	13	3.5e-13
alpha-ketoglutarate	CID000000051	Arginine and proline metabolism	13	2.7e-12
alpha-ketoglutarate	CID000000051	Valine, leucine and isoleucine degradation	11	2.4e-10
alpha-ketoglutarate	CID000000051	Alanine, aspartate and glutamate metabolism	9	7.2e-09
alpha-ketoglutarate	CID000000051	Butanoate metabolism	7	9.9e-06
alpha-ketoglutarate	CID000000051	Propanoate metabolism	6	0.00013
alpha-ketoglutarate	CID000000051	beta-Alanine metabolism	5	0.00041
alpha-ketoglutarate	CID000000051	Glyoxylate and dicarboxylate metabolism	4	0.0023
alpha-ketoglutarate	CID000000051	Tryptophan metabolism	5	0.0035
alpha-ketoglutarate	CID000000051	Pyruvate metabolism	5	0.0035
alpha-ketoglutarate	CID000000051	Taurine and hypotaurine metabolism	3	0.018
alpha-ketoglutarate	CID000000051	Cysteine and methionine metabolism	4	0.019
alpha-ketoglutarate	CID000000051	Tyrosine metabolism	4	0.036
alpha-L-fucose	CID000439554	Complement and coagulation cascades	13	7.4e-11
alpha-L-fucose	CID000439554	Jak-STAT signaling pathway	10	0.00049
alpha-L-fucose	CID000439554	Hematopoietic cell lineage	7	0.0036
alpha-L-fucose	CID000439554	Cytokine-cytokine receptor interaction	11	0.0029
alpha-L-fucose	CID000439554	Allograft rejection	5	0.0049
alpha-L-fucose	CID000439554	Autoimmune thyroid disease	5	0.015
alpha-L-fucose	CID000439554	Systemic lupus erythematosus	6	0.024
alpha-L-fucose	CID000439554	Graft-versus-host disease	4	0.049
alpha-linolenic acid	CID005280934	alpha-Linolenic acid metabolism	16	1.1e-33
alpha-linolenic acid	CID005280934	Linoleic acid metabolism	15	1.3e-26
alpha-linolenic acid	CID005280934	Ether lipid metabolism	15	5e-25
alpha-linolenic acid	CID005280934	Arachidonic acid metabolism	16	5e-24
alpha-linolenic acid	CID005280934	VEGF signaling pathway	16	5.5e-22
alpha-linolenic acid	CID005280934	Glycerophospholipid metabolism	15	1.2e-20
alpha-linolenic acid	CID005280934	Long-term depression	15	1.3e-20
alpha-linolenic acid	CID005280934	Fc epsilon RI signaling pathway	15	7.6e-20
alpha-linolenic acid	CID005280934	GnRH signaling pathway	15	2.1e-18
alpha-linolenic acid	CID005280934	Vascular smooth muscle contraction	15	1.3e-17
alpha-linolenic acid	CID005280934	MAPK signaling pathway	15	2.9e-12
alpha-linolenic acid	CID005280934	Fc gamma R-mediated phagocytosis	6	0.00016
alpha-NMN	CID000000939	Nicotinate and nicotinamide metabolism	4	7.3e-06
amitriptyline	CID000002160	Neuroactive ligand-receptor interaction	8	2.2e-05
amitriptyline	CID000002160	Calcium signaling pathway	7	2.4e-05
amitriptyline	CID000002160	Drug metabolism	4	0.0033
amitriptyline	CID000002160	Linoleic acid metabolism	3	0.012
amitriptyline	CID000002160	Retinol metabolism	3	0.035
amitriptyline	CID000002160	Metabolism of xenobiotics by cytochrome P450	3	0.036
amitriptyline	CID000002160	Regulation of actin cytoskeleton	4	0.048
ammonia	CID000000222	Pyrimidine metabolism	20	2.3e-14
ammonia	CID000000222	Arginine and proline metabolism	14	4.6e-11
ammonia	CID000000222	Glycine, serine and threonine metabolism	11	6.5e-10
ammonia	CID000000222	Nitrogen metabolism	9	2.5e-08
ammonia	CID000000222	Histidine metabolism	9	1.6e-07
ammonia	CID000000222	Drug metabolism	10	2.3e-07
ammonia	CID000000222	One carbon pool by folate	7	1e-06
ammonia	CID000000222	Alanine, aspartate and glutamate metabolism	8	3.8e-06
ammonia	CID000000222	Phenylalanine metabolism	7	6.8e-06
ammonia	CID000000222	Purine metabolism	14	6.8e-06
ammonia	CID000000222	Nicotinate and nicotinamide metabolism	7	9.8e-06
ammonia	CID000000222	Tyrosine metabolism	8	3.1e-05
ammonia	CID000000222	D-Glutamine and D-glutamate metabolism	4	7.4e-05
ammonia	CID000000222	Valine, leucine and isoleucine degradation	7	0.00031
ammonia	CID000000222	beta-Alanine metabolism	5	0.0015
ammonia	CID000000222	Tryptophan metabolism	6	0.0017
ammonia	CID000000222	Cysteine and methionine metabolism	5	0.0073
ammonia	CID000000222	Methane metabolism	3	0.012
amphetamine	CID000003007	Histidine metabolism	3	0.05
amphetamine	CID000003007	Tryptophan metabolism	3	0.047
AMPPNP	CID000033113	ErbB signaling pathway	7	0.0044
AMPPNP	CID000033113	Adherens junction	6	0.013
AMPPNP	CID000033113	Epithelial cell signaling in Helicobacter pylori infection	5	0.05
an aldehyde	CID000000712	Histidine metabolism	10	9e-13
an aldehyde	CID000000712	Glycine, serine and threonine metabolism	10	9e-13
an aldehyde	CID000000712	Tryptophan metabolism	9	4.8e-10
an aldehyde	CID000000712	Glycolysis / Gluconeogenesis	9	1.1e-08
an aldehyde	CID000000712	Phenylalanine metabolism	7	1.3e-08
an aldehyde	CID000000712	beta-Alanine metabolism	7	1.3e-08
an aldehyde	CID000000712	Tyrosine metabolism	8	2.5e-08
an aldehyde	CID000000712	Arginine and proline metabolism	7	2.5e-06
an aldehyde	CID000000712	Limonene and pinene degradation	5	4.1e-06
an aldehyde	CID000000712	Drug metabolism	7	5e-06
an aldehyde	CID000000712	Ascorbate and aldarate metabolism	5	7.6e-06
an aldehyde	CID000000712	Lysine degradation	6	1.5e-05
an aldehyde	CID000000712	Valine, leucine and isoleucine degradation	6	1.5e-05
an aldehyde	CID000000712	Glycerolipid metabolism	6	1.5e-05
an aldehyde	CID000000712	Propanoate metabolism	5	8.3e-05
an aldehyde	CID000000712	Butanoate metabolism	5	9.9e-05
an aldehyde	CID000000712	Pyruvate metabolism	5	0.00018
an aldehyde	CID000000712	Fatty acid metabolism	5	0.00018
an aldehyde	CID000000712	Metabolism of xenobiotics by cytochrome P450	5	0.00081
an aldehyde	CID000000712	Porphyrin and chlorophyll metabolism	4	0.0017
androgen	CID000005995	Prostate cancer	7	6.4e-06
androgen	CID000005995	Pathways in cancer	7	0.0063
androstenedione	CID000006128	Steroid hormone biosynthesis	13	1.3e-21
androstenedione	CID000006128	Androgen and estrogen metabolism	11	5.1e-18
androsterone	CID000005879	Androgen and estrogen metabolism	9	3.9e-17
androsterone	CID000005879	Ascorbate and aldarate metabolism	8	4.9e-17
androsterone	CID000005879	Pentose and glucuronate interconversions	8	5.4e-17
androsterone	CID000005879	Steroid hormone biosynthesis	9	6.5e-17
androsterone	CID000005879	Metabolism of xenobiotics by cytochrome P450	9	4.4e-16
androsterone	CID000005879	Porphyrin and chlorophyll metabolism	8	3.7e-15
androsterone	CID000005879	Starch and sucrose metabolism	8	1.9e-14
androsterone	CID000005879	Drug metabolism	8	2e-14
androsterone	CID000005879	Retinol metabolism	8	9.9e-14
androsterone	CID000005879	Drug metabolism	8	2.5e-13
Ang II	CID000172197	Pathways in cancer	18	4.2e-07
Ang II	CID000172197	Pancreatic cancer	10	8.5e-07
Ang II	CID000172197	Focal adhesion	14	1e-06
Ang II	CID000172197	Chemokine signaling pathway	13	3e-06
Ang II	CID000172197	Renin-angiotensin system	6	6.7e-06
Ang II	CID000172197	VEGF signaling pathway	9	6.6e-06
Ang II	CID000172197	ErbB signaling pathway	9	1.8e-05
Ang II	CID000172197	Neurotrophin signaling pathway	10	2.4e-05
Ang II	CID000172197	GnRH signaling pathway	9	3.5e-05
Ang II	CID000172197	Toll-like receptor signaling pathway	9	3.9e-05
Ang II	CID000172197	MAPK signaling pathway	13	5e-05
Ang II	CID000172197	Colorectal cancer	8	9.7e-05
Ang II	CID000172197	Adipocytokine signaling pathway	7	0.00026
Ang II	CID000172197	Bladder cancer	6	0.00027
Ang II	CID000172197	B cell receptor signaling pathway	7	0.00042
Ang II	CID000172197	Adherens junction	7	0.00046
Ang II	CID000172197	Leukocyte transendothelial migration	8	0.00062
Ang II	CID000172197	Glioma	6	0.0015
Ang II	CID000172197	Epithelial cell signaling in Helicobacter pylori infection	6	0.002
Ang II	CID000172197	Renal cell carcinoma	6	0.0022
Ang II	CID000172197	T cell receptor signaling pathway	7	0.0022
Ang II	CID000172197	Melanoma	6	0.0021
Ang II	CID000172197	Fc epsilon RI signaling pathway	6	0.0032
Ang II	CID000172197	Regulation of actin cytoskeleton	9	0.0034
Ang II	CID000172197	Type II diabetes mellitus	5	0.0034
Ang II	CID000172197	Endometrial cancer	5	0.0048
Ang II	CID000172197	Prostate cancer	6	0.0049
Ang II	CID000172197	Non-small cell lung cancer	5	0.0051
Ang II	CID000172197	Insulin signaling pathway	7	0.0052
Ang II	CID000172197	Acute myeloid leukemia	5	0.0062
Ang II	CID000172197	NOD-like receptor signaling pathway	5	0.0077
Ang II	CID000172197	Chronic myeloid leukemia	5	0.015
Ang II	CID000172197	Gap junction	5	0.026
Ang II	CID000172197	Fc gamma R-mediated phagocytosis	5	0.031
Ang II	CID000172197	mTOR signaling pathway	4	0.032
Ang II	CID000172197	Melanogenesis	5	0.034
Ang II	CID000172197	Vascular smooth muscle contraction	5	0.05
Ang II	CID000172197	Dorso-ventral axis formation	3	0.05
apomorphine	CID000006005	Neuroactive ligand-receptor interaction	9	8.7e-06
AR-1A9122	CID000000705	Valine, leucine and isoleucine degradation	13	2.6e-20
AR-1A9122	CID000000705	Fatty acid metabolism	11	1.9e-16
AR-1A9122	CID000000705	PPAR signaling pathway	8	1.5e-08
AR-1A9122	CID000000705	beta-Alanine metabolism	4	0.00026
AR-1A9122	CID000000705	Adipocytokine signaling pathway	5	0.00029
AR-1A9122	CID000000705	Propanoate metabolism	4	0.00055
AR-1A9122	CID000000705	Tryptophan metabolism	4	0.00092
AR-1A9122	CID000000705	Lysine degradation	4	0.0011
AR-1A9122	CID000000705	Limonene and pinene degradation	3	0.0021
AR-1A9122	CID000000705	Butanoate metabolism	3	0.011
AR-1A9122	CID000000705	Fatty acid elongation in mitochondria	2	0.043
AR-1E2319	CID005353734	Neuroactive ligand-receptor interaction	104	9.1e-107
AR-1E2319	CID005353734	Calcium signaling pathway	35	6.8e-19
AR-1E2319	CID005353734	Chemokine signaling pathway	31	2.4e-14
AR-1E2319	CID005353734	Cytokine-cytokine receptor interaction	29	4.3e-09
AR-1E2319	CID005353734	Complement and coagulation cascades	8	0.017
AR-1H5400	CID000000990	Chondroitin sulfate biosynthesis	13	2.7e-21
AR-1H5400	CID000000990	Heparan sulfate biosynthesis	12	3.9e-18
AR-1H5400	CID000000990	Sulfur metabolism	7	1.4e-10
arachidonic acid	CID000444899	Arachidonic acid metabolism	39	8.9e-63
arachidonic acid	CID000444899	Linoleic acid metabolism	23	4.3e-37
arachidonic acid	CID000444899	Vascular smooth muscle contraction	26	1.3e-24
arachidonic acid	CID000444899	Long-term depression	22	1.3e-23
arachidonic acid	CID000444899	alpha-Linolenic acid metabolism	15	2.8e-23
arachidonic acid	CID000444899	GnRH signaling pathway	23	9.4e-22
arachidonic acid	CID000444899	VEGF signaling pathway	19	3.3e-18
arachidonic acid	CID000444899	Fc epsilon RI signaling pathway	19	6.2e-18
arachidonic acid	CID000444899	Ether lipid metabolism	15	1e-17
arachidonic acid	CID000444899	Glycerophospholipid metabolism	15	3.6e-13
arachidonic acid	CID000444899	MAPK signaling pathway	19	1.7e-08
arachidonic acid	CID000444899	Long-term potentiation	9	1.2e-05
arachidonic acid	CID000444899	Retinol metabolism	8	2.7e-05
arachidonic acid	CID000444899	Melanogenesis	9	0.00018
arachidonic acid	CID000444899	Phosphatidylinositol signaling system	8	0.00019
arachidonic acid	CID000444899	Metabolism of xenobiotics by cytochrome P450	7	0.00051
arachidonic acid	CID000444899	Drug metabolism	7	0.00057
arachidonic acid	CID000444899	Fc gamma R-mediated phagocytosis	8	0.00081
arachidonic acid	CID000444899	PPAR signaling pathway	7	0.00094
arachidonic acid	CID000444899	Wnt signaling pathway	9	0.0024
arachidonic acid	CID000444899	Gap junction	7	0.0034
arachidonic acid	CID000444899	Calcium signaling pathway	9	0.0059
arachidonic acid	CID000444899	Adipocytokine signaling pathway	5	0.036
arachidonic acid	CID000444899	Fatty acid metabolism	4	0.049
arachidonic acid	CID000444899	Aldosterone-regulated sodium reabsorption	4	0.05
arginin	CID000000232	Arginine and proline metabolism	7	6.6e-11
arginin	CID000000232	Alanine, aspartate and glutamate metabolism	3	0.0033
aripiprazole	CID000060795	Neuroactive ligand-receptor interaction	18	3.6e-22
aripiprazole	CID000060795	Calcium signaling pathway	7	5e-05
aripiprazole	CID000060795	Gap junction	4	0.0069
arsenic trioxide	CID000014888	Pathways in cancer	7	0.0005
arsenic trioxide	CID000014888	Colorectal cancer	4	0.01
arsenic trioxide	CID000014888	Apoptosis	4	0.0076
arsenic trioxide	CID000014888	Neurotrophin signaling pathway	4	0.016
arsenic trioxide	CID000014888	Amyotrophic lateral sclerosis (ALS)	3	0.038
arsenic trioxide	CID000014888	Acute myeloid leukemia	3	0.038
arsenite	CID000000544	Pancreatic cancer	6	2e-05
arsenite	CID000000544	MAPK signaling pathway	8	1.8e-05
arsenite	CID000000544	Colorectal cancer	6	1.4e-05
arsenite	CID000000544	Pathways in cancer	8	3.6e-05
arsenite	CID000000544	Neurotrophin signaling pathway	6	6e-05
arsenite	CID000000544	Epithelial cell signaling in Helicobacter pylori infection	5	0.00012
arsenite	CID000000544	Chronic myeloid leukemia	5	0.00016
arsenite	CID000000544	Small cell lung cancer	5	0.00021
arsenite	CID000000544	Apoptosis	5	0.00022
arsenite	CID000000544	Prostate cancer	5	0.00021
arsenite	CID000000544	Toll-like receptor signaling pathway	5	0.00032
arsenite	CID000000544	Acute myeloid leukemia	4	0.0013
arsenite	CID000000544	Adipocytokine signaling pathway	4	0.0019
arsenite	CID000000544	B cell receptor signaling pathway	4	0.0024
arsenite	CID000000544	T cell receptor signaling pathway	4	0.0065
arsenite	CID000000544	Wnt signaling pathway	4	0.016
arsenite	CID000000544	Endometrial cancer	3	0.02
arsenite	CID000000544	Non-small cell lung cancer	3	0.021
arsenite	CID000000544	NOD-like receptor signaling pathway	3	0.026
arsenite	CID000000544	Glioma	3	0.025
arsenite	CID000000544	Focal adhesion	4	0.027
arsenite	CID000000544	p53 signaling pathway	3	0.026
arsenite	CID000000544	Melanoma	3	0.027
arsenite	CID000000544	RIG-I-like receptor signaling pathway	3	0.027
arsenite	CID000000544	ErbB signaling pathway	3	0.039
ascorbic acid	CID000005785	Lysine degradation	4	0.00063
ascorbic acid	CID000005785	Tyrosine metabolism	3	0.014
asenapine	CID000163091	Neuroactive ligand-receptor interaction	18	2.6e-22
asenapine	CID000163091	Calcium signaling pathway	8	1.9e-06
aspartate	CID000005960	Alanine, aspartate and glutamate metabolism	14	9.5e-21
aspartate	CID000005960	Aminoacyl-tRNA biosynthesis	8	6.4e-08
aspartate	CID000005960	Arginine and proline metabolism	5	0.0034
aspartate	CID000005960	Phenylalanine, tyrosine and tryptophan biosynthesis	3	0.0032
atropine	CID000174174	Neuroactive ligand-receptor interaction	7	3.8e-05
atropine	CID000174174	Calcium signaling pathway	4	0.028
atropine	CID000174174	Regulation of actin cytoskeleton	4	0.033
batimastat	CID005362422	Bladder cancer	3	0.0059
benzamidine	CID000002332	Complement and coagulation cascades	9	2.3e-11
benzo[a]pyrene	CID000002336	Metabolism of xenobiotics by cytochrome P450	6	4.1e-06
benzo[a]pyrene	CID000002336	Drug metabolism	4	0.0065
benzo[a]pyrene	CID000002336	Steroid hormone biosynthesis	3	0.05
benzo[a]pyrene 4,5-oxide	CID000037786	Metabolism of xenobiotics by cytochrome P450	29	6.8e-57
benzo[a]pyrene 4,5-oxide	CID000037786	Drug metabolism	27	8.7e-50
benzo[a]pyrene 4,5-oxide	CID000037786	Glutathione metabolism	19	1.1e-30
benzo[a]pyrene 4,5-oxide	CID000037786	Linoleic acid metabolism	8	2.2e-10
benzo[a]pyrene 4,5-oxide	CID000037786	Retinol metabolism	9	6e-10
benzo[a]pyrene 4,5-oxide	CID000037786	Steroid hormone biosynthesis	6	8.2e-06
benzo[a]pyrene 4,5-oxide	CID000037786	Drug metabolism	4	0.0027
benzo[a]pyrene 4,5-oxide	CID000037786	Arachidonic acid metabolism	4	0.0051
benzo[a]pyrene 7,8-oxide	CID000037455	Metabolism of xenobiotics by cytochrome P450	11	1.9e-19
benzo[a]pyrene 7,8-oxide	CID000037455	Retinol metabolism	9	1.7e-14
benzo[a]pyrene 7,8-oxide	CID000037455	Linoleic acid metabolism	8	2.2e-14
benzo[a]pyrene 7,8-oxide	CID000037455	Drug metabolism	8	6.6e-12
benzo[a]pyrene 7,8-oxide	CID000037455	Steroid hormone biosynthesis	6	1.9e-08
benzo[a]pyrene 7,8-oxide	CID000037455	Drug metabolism	4	8.6e-05
benzo[a]pyrene 7,8-oxide	CID000037455	Arachidonic acid metabolism	4	0.00016
benzo[a]pyrene-7,8-dihydrodiol	CID000025892	Metabolism of xenobiotics by cytochrome P450	30	4.3e-59
benzo[a]pyrene-7,8-dihydrodiol	CID000025892	Drug metabolism	27	8.4e-49
benzo[a]pyrene-7,8-dihydrodiol	CID000025892	Glutathione metabolism	19	3e-30
benzo[a]pyrene-7,8-dihydrodiol	CID000025892	Linoleic acid metabolism	8	2.9e-10
benzo[a]pyrene-7,8-dihydrodiol	CID000025892	Retinol metabolism	9	8.2e-10
benzo[a]pyrene-7,8-dihydrodiol	CID000025892	Steroid hormone biosynthesis	6	9.8e-06
benzo[a]pyrene-7,8-dihydrodiol	CID000025892	Drug metabolism	4	0.003
benzo[a]pyrene-7,8-dihydrodiol	CID000025892	Arachidonic acid metabolism	4	0.0057
beta-alanine	CID000000239	beta-Alanine metabolism	10	2.7e-17
beta-alanine	CID000000239	Butanoate metabolism	8	5.1e-11
beta-alanine	CID000000239	Propanoate metabolism	7	2.9e-09
beta-alanine	CID000000239	Valine, leucine and isoleucine degradation	7	1.7e-08
beta-alanine	CID000000239	Histidine metabolism	6	1.1e-07
beta-alanine	CID000000239	Limonene and pinene degradation	5	3.2e-07
beta-alanine	CID000000239	Ascorbate and aldarate metabolism	5	6.5e-07
beta-alanine	CID000000239	Fatty acid metabolism	5	2.1e-05
beta-alanine	CID000000239	Tryptophan metabolism	5	2.1e-05
beta-alanine	CID000000239	Pyruvate metabolism	5	2.1e-05
beta-alanine	CID000000239	Lysine degradation	5	2.7e-05
beta-alanine	CID000000239	Glycerolipid metabolism	5	2.7e-05
beta-alanine	CID000000239	Arginine and proline metabolism	5	4.8e-05
beta-alanine	CID000000239	Glycolysis / Gluconeogenesis	5	7.2e-05
beta-alanine	CID000000239	Alanine, aspartate and glutamate metabolism	3	0.0094
beta-alanine	CID000000239	Type I diabetes mellitus	3	0.016
beta-D-galactose	CID000439353	Galactose metabolism	5	4e-05
beta-D-galactose	CID000439353	Complement and coagulation cascades	5	0.001
beta-D-glucose	CID000064689	Galactose metabolism	10	3.9e-15
beta-D-glucose	CID000064689	Starch and sucrose metabolism	8	1.9e-09
beta-D-glucose	CID000064689	Glycolysis / Gluconeogenesis	6	3e-05
beta-D-glucose	CID000064689	Insulin signaling pathway	6	0.0012
beta-D-glucose	CID000064689	Type II diabetes mellitus	4	0.0053
beta-naphthoflavone	CID000002361	Metabolism of xenobiotics by cytochrome P450	5	1.2e-06
beta-naphthoflavone	CID000002361	Steroid hormone biosynthesis	4	4.8e-05
beta-naphthoflavone	CID000002361	Retinol metabolism	4	5.2e-05
beta-naphthoflavone	CID000002361	Tryptophan metabolism	3	0.0021
beta-naphthoflavone	CID000002361	Drug metabolism	3	0.004
bezafibrate	CID000039042	PPAR signaling pathway	6	2.9e-06
bicarbonate	CID000000767	Nitrogen metabolism	12	4e-17
bicarbonate	CID000000767	Valine, leucine and isoleucine degradation	13	2.1e-15
bicarbonate	CID000000767	Propanoate metabolism	4	0.021
bile acid	CID000439520	PPAR signaling pathway	3	0.026
bilirubin	CID005280352	Porphyrin and chlorophyll metabolism	12	2.3e-21
bilirubin	CID005280352	Ascorbate and aldarate metabolism	8	4.6e-14
bilirubin	CID005280352	Pentose and glucuronate interconversions	8	5e-14
bilirubin	CID005280352	Androgen and estrogen metabolism	8	1.2e-11
bilirubin	CID005280352	Starch and sucrose metabolism	8	2.5e-11
bilirubin	CID005280352	Drug metabolism	8	2.5e-11
bilirubin	CID005280352	Steroid hormone biosynthesis	8	3.5e-11
bilirubin	CID005280352	Retinol metabolism	8	1e-10
bilirubin	CID005280352	Metabolism of xenobiotics by cytochrome P450	8	1.9e-10
bilirubin	CID005280352	Drug metabolism	8	2.2e-10
bilirubin diglucuronide	CID005280817	Pentose and glucuronate interconversions	9	4.8e-20
bilirubin diglucuronide	CID005280817	Porphyrin and chlorophyll metabolism	9	7.6e-18
bilirubin diglucuronide	CID005280817	Ascorbate and aldarate metabolism	8	3.6e-17
bilirubin diglucuronide	CID005280817	Starch and sucrose metabolism	9	3.2e-17
bilirubin diglucuronide	CID005280817	Drug metabolism	9	3.2e-17
bilirubin diglucuronide	CID005280817	Androgen and estrogen metabolism	8	9.3e-15
bilirubin diglucuronide	CID005280817	Steroid hormone biosynthesis	8	4.2e-14
bilirubin diglucuronide	CID005280817	Retinol metabolism	8	1.2e-13
bilirubin diglucuronide	CID005280817	Metabolism of xenobiotics by cytochrome P450	8	2.3e-13
bilirubin diglucuronide	CID005280817	Drug metabolism	8	2.7e-13
BMA	CID000439680	Complement and coagulation cascades	14	3e-09
BMA	CID000439680	Allograft rejection	11	5.3e-09
BMA	CID000439680	Type I diabetes mellitus	11	1.9e-08
BMA	CID000439680	Graft-versus-host disease	9	2.9e-06
BMA	CID000439680	Cytokine-cytokine receptor interaction	18	1e-05
BMA	CID000439680	Autoimmune thyroid disease	9	1.7e-05
BMA	CID000439680	Lysosome	12	2.6e-05
BMA	CID000439680	Systemic lupus erythematosus	11	3.6e-05
BMA	CID000439680	Jak-STAT signaling pathway	13	5.3e-05
BMA	CID000439680	Hematopoietic cell lineage	10	6.8e-05
BMA	CID000439680	Asthma	6	0.00066
BMA	CID000439680	Intestinal immune network for IgA production	7	0.00084
BMA	CID000439680	Glycosphingolipid biosynthesis	4	0.0085
BMA	CID000439680	Other glycan degradation	4	0.012
BMA	CID000439680	Antigen processing and presentation	7	0.012
BMA	CID000439680	Glycosaminoglycan degradation	4	0.023
BMA	CID000439680	Cell adhesion molecules (CAMs)	8	0.026
BMA	CID000439680	Viral myocarditis	6	0.026
BMA	CID000439680	Endocytosis	9	0.041
bortezomib	CID000093860	Apoptosis	14	2e-15
bortezomib	CID000093860	Pathways in cancer	17	5.2e-12
bortezomib	CID000093860	Colorectal cancer	9	9.1e-08
bortezomib	CID000093860	Small cell lung cancer	9	9.1e-08
bortezomib	CID000093860	Amyotrophic lateral sclerosis (ALS)	7	2.6e-06
bortezomib	CID000093860	p53 signaling pathway	7	9.6e-06
bortezomib	CID000093860	Pancreatic cancer	7	1.1e-05
bortezomib	CID000093860	NOD-like receptor signaling pathway	6	9.9e-05
bortezomib	CID000093860	Neurotrophin signaling pathway	7	0.0002
bortezomib	CID000093860	Epithelial cell signaling in Helicobacter pylori infection	5	0.0022
bortezomib	CID000093860	Prostate cancer	5	0.0055
bortezomib	CID000093860	Toll-like receptor signaling pathway	5	0.0079
bortezomib	CID000093860	Focal adhesion	6	0.014
bortezomib	CID000093860	Adipocytokine signaling pathway	4	0.02
bortezomib	CID000093860	Chronic myeloid leukemia	4	0.025
bortezomib	CID000093860	Huntington's disease	5	0.045
bortezomib	CID000093860	Prion diseases	3	0.046
bromoacetaldehyde	CID000105131	Metabolism of xenobiotics by cytochrome P450	20	7.8e-38
bromoacetaldehyde	CID000105131	Drug metabolism	20	8.2e-38
bromoacetaldehyde	CID000105131	Glutathione metabolism	19	1.2e-36
bromobenzene 2,3-epoxide	CID003036760	Metabolism of xenobiotics by cytochrome P450	22	5.6e-42
bromobenzene 2,3-epoxide	CID003036760	Drug metabolism	21	1.6e-38
bromobenzene 2,3-epoxide	CID003036760	Glutathione metabolism	19	9e-35
bromobenzene-3,4-oxide	CID000108121	Metabolism of xenobiotics by cytochrome P450	22	5.6e-42
bromobenzene-3,4-oxide	CID000108121	Drug metabolism	21	1.6e-38
bromobenzene-3,4-oxide	CID000108121	Glutathione metabolism	19	9e-35
bromocriptine	CID000031100	Neuroactive ligand-receptor interaction	23	2.4e-24
bromocriptine	CID000031100	Calcium signaling pathway	11	5.3e-08
bromocriptine	CID000031100	Gap junction	6	0.00041
bumetanide	CID000002471	Nitrogen metabolism	3	0.00041
bupropion	CID000000444	Metabolism of xenobiotics by cytochrome P450	7	1.7e-09
bupropion	CID000000444	Drug metabolism	7	1e-09
bupropion	CID000000444	Retinol metabolism	6	4.5e-08
bupropion	CID000000444	Linoleic acid metabolism	5	2.3e-07
bupropion	CID000000444	Arachidonic acid metabolism	5	3.2e-06
bupropion	CID000000444	Caffeine metabolism	2	0.02
butyrate	CID000000264	Neuroactive ligand-receptor interaction	53	1.2e-54
butyrate	CID000000264	Calcium signaling pathway	32	2.9e-27
butyryl-CoA	CID000439173	Fatty acid metabolism	10	1.6e-15
butyryl-CoA	CID000439173	Butanoate metabolism	8	7.2e-12
butyryl-CoA	CID000439173	Valine, leucine and isoleucine degradation	8	3.4e-11
butyryl-CoA	CID000439173	PPAR signaling pathway	4	0.0027
butyryl-CoA	CID000439173	Biosynthesis of unsaturated fatty acids	3	0.0044
butyryl-CoA	CID000439173	Propanoate metabolism	3	0.0078
butyryl-CoA	CID000439173	Fatty acid elongation in mitochondria	2	0.043
butyryl-CoA	CID000439173	Synthesis and degradation of ketone bodies	2	0.043
C06002	CID005462303	Valine, leucine and isoleucine degradation	12	1.2e-22
C06002	CID005462303	Propanoate metabolism	9	1.2e-15
C06002	CID005462303	beta-Alanine metabolism	8	2.4e-14
C06002	CID005462303	Butanoate metabolism	8	5.5e-13
C06002	CID005462303	Tryptophan metabolism	8	1.5e-12
C06002	CID005462303	Limonene and pinene degradation	6	1.2e-10
C06002	CID005462303	Fatty acid metabolism	7	2.3e-10
C06002	CID005462303	Lysine degradation	7	3.6e-10
C06002	CID005462303	Ascorbate and aldarate metabolism	5	6.8e-08
C06002	CID005462303	Histidine metabolism	5	6e-07
C06002	CID005462303	Pyruvate metabolism	5	2.1e-06
C06002	CID005462303	Glycerolipid metabolism	5	3.1e-06
C06002	CID005462303	Arginine and proline metabolism	5	5.6e-06
C06002	CID005462303	Glycolysis / Gluconeogenesis	5	8.5e-06
C14786	CID000155957	Metabolism of xenobiotics by cytochrome P450	26	2.3e-50
C14786	CID000155957	Drug metabolism	22	1.1e-37
C14786	CID000155957	Glutathione metabolism	19	4.2e-32
C14800	CID011954051	Metabolism of xenobiotics by cytochrome P450	25	3.2e-48
C14800	CID011954051	Drug metabolism	22	1.7e-38
C14800	CID011954051	Glutathione metabolism	19	1.2e-32
C14802	CID011954053	Metabolism of xenobiotics by cytochrome P450	24	4.3e-46
C14802	CID011954053	Drug metabolism	22	2.2e-39
C14802	CID011954053	Glutathione metabolism	19	3e-33
C14865	CID011954073	Glutathione metabolism	19	1.4e-37
C14865	CID011954073	Metabolism of xenobiotics by cytochrome P450	19	3.5e-36
C14865	CID011954073	Drug metabolism	19	4.7e-36
C18-PAF	CID002733535	Neuroactive ligand-receptor interaction	53	2.4e-59
C18-PAF	CID002733535	Calcium signaling pathway	32	2.2e-29
C18-PAF	CID002733535	Vascular smooth muscle contraction	6	0.045
cabergoline	CID000054746	Neuroactive ligand-receptor interaction	15	1.3e-16
cabergoline	CID000054746	Calcium signaling pathway	5	0.013
cabergoline	CID000054746	Gap junction	4	0.013
cadmium	CID000002514	Glioma	5	0.028
caffeine	CID000002519	Metabolism of xenobiotics by cytochrome P450	7	2.7e-06
caffeine	CID000002519	Retinol metabolism	6	2.7e-05
caffeine	CID000002519	Drug metabolism	6	3.6e-05
caffeine	CID000002519	Linoleic acid metabolism	5	2.8e-05
caffeine	CID000002519	Caffeine metabolism	3	0.0018
caffeine	CID000002519	Drug metabolism	4	0.003
caffeine	CID000002519	Steroid hormone biosynthesis	4	0.0032
caffeine	CID000002519	Calcium signaling pathway	5	0.018
caffeine	CID000002519	Tryptophan metabolism	3	0.034
calcitriol	CID005280453	Hematopoietic cell lineage	7	0.00018
calcitriol	CID005280453	Pathways in cancer	10	0.00041
calcitriol	CID005280453	Cytokine-cytokine receptor interaction	8	0.0041
calcitriol	CID005280453	MAPK signaling pathway	8	0.0035
calcitriol	CID005280453	Focal adhesion	7	0.0045
calcitriol	CID005280453	Natural killer cell mediated cytotoxicity	6	0.0046
calcitriol	CID005280453	Fc epsilon RI signaling pathway	5	0.0053
calcitriol	CID005280453	ErbB signaling pathway	5	0.007
calcitriol	CID005280453	Prostate cancer	5	0.0068
calcitriol	CID005280453	Graft-versus-host disease	4	0.0065
calcitriol	CID005280453	Aldosterone-regulated sodium reabsorption	4	0.0068
calcitriol	CID005280453	Toll-like receptor signaling pathway	5	0.0082
calcitriol	CID005280453	NOD-like receptor signaling pathway	4	0.019
calcitriol	CID005280453	Glioma	4	0.019
calcitriol	CID005280453	Long-term depression	4	0.022
calcitriol	CID005280453	TGF-beta signaling pathway	4	0.04
calcitriol	CID005280453	Thyroid cancer	3	0.04
calcitriol	CID005280453	Melanogenesis	4	0.05
calcium	CID000000271	Calcium signaling pathway	116	2.1e-70
calcium	CID000000271	Neuroactive ligand-receptor interaction	115	7.4e-46
calcium	CID000000271	GnRH signaling pathway	64	5.9e-37
calcium	CID000000271	Vascular smooth muscle contraction	64	3.9e-32
calcium	CID000000271	Dilated cardiomyopathy	52	1.7e-25
calcium	CID000000271	Chemokine signaling pathway	73	1.1e-23
calcium	CID000000271	Long-term potentiation	42	1.8e-22
calcium	CID000000271	Long-term depression	37	6.9e-17
calcium	CID000000271	MAPK signaling pathway	78	9.9e-17
calcium	CID000000271	VEGF signaling pathway	38	2.1e-16
calcium	CID000000271	Complement and coagulation cascades	35	4.7e-15
calcium	CID000000271	Hypertrophic cardiomyopathy (HCM)	38	3.4e-14
calcium	CID000000271	Gap junction	38	1.9e-13
calcium	CID000000271	Melanogenesis	39	1.7e-12
calcium	CID000000271	Arrhythmogenic right ventricular cardiomyopathy (ARVC)	32	4.4e-11
calcium	CID000000271	Oocyte meiosis	38	3.2e-10
calcium	CID000000271	alpha-Linolenic acid metabolism	15	3.2e-10
calcium	CID000000271	Fc epsilon RI signaling pathway	30	2.7e-09
calcium	CID000000271	Cardiac muscle contraction	29	1.3e-08
calcium	CID000000271	Glioma	25	4.8e-08
calcium	CID000000271	Linoleic acid metabolism	15	1.3e-06
calcium	CID000000271	Prion diseases	16	5.4e-06
calcium	CID000000271	Ether lipid metabolism	15	3.3e-05
calcium	CID000000271	B cell receptor signaling pathway	22	0.00011
calcium	CID000000271	Fc gamma R-mediated phagocytosis	25	0.00018
calcium	CID000000271	Phosphatidylinositol signaling system	21	0.00029
calcium	CID000000271	Alzheimer's disease	35	0.00033
calcium	CID000000271	Insulin signaling pathway	30	0.00065
calcium	CID000000271	Arachidonic acid metabolism	17	0.00072
calcium	CID000000271	Progesterone-mediated oocyte maturation	22	0.00081
calcium	CID000000271	Regulation of actin cytoskeleton	41	0.00096
calcium	CID000000271	Non-small cell lung cancer	16	0.0015
calcium	CID000000271	Wnt signaling pathway	31	0.0018
calcium	CID000000271	Natural killer cell mediated cytotoxicity	28	0.0024
calcium	CID000000271	Bladder cancer	13	0.0041
calcium	CID000000271	Neurotrophin signaling pathway	26	0.004
calcium	CID000000271	ErbB signaling pathway	20	0.0058
calcium	CID000000271	Amyotrophic lateral sclerosis (ALS)	14	0.011
calcium	CID000000271	Focal adhesion	35	0.012
calcium	CID000000271	Glycerophospholipid metabolism	16	0.015
calcium	CID000000271	T cell receptor signaling pathway	21	0.03
calcium	CID000000271	Type II diabetes mellitus	12	0.029
calcium	CID000000271	Cytokine-cytokine receptor interaction	41	0.032
calphostin C	CID000002533	MAPK signaling pathway	7	0.00012
calphostin C	CID000002533	Toll-like receptor signaling pathway	4	0.013
calphostin C	CID000002533	T cell receptor signaling pathway	4	0.017
calphostin C	CID000002533	Pathways in cancer	5	0.028
camptothecin	CID000024360	Colorectal cancer	5	0.00034
camptothecin	CID000024360	Amyotrophic lateral sclerosis (ALS)	4	0.0018
camptothecin	CID000024360	Pathways in cancer	6	0.0015
camptothecin	CID000024360	p53 signaling pathway	4	0.0019
camptothecin	CID000024360	Apoptosis	4	0.0031
camptothecin	CID000024360	Neurotrophin signaling pathway	4	0.0073
caproic acid	CID000008892	Neuroactive ligand-receptor interaction	53	1.2e-57
caproic acid	CID000008892	Calcium signaling pathway	32	1.2e-28
captopril	CID000044093	Renin-angiotensin system	5	1.5e-07
carbachol	CID000002551	Calcium signaling pathway	8	7.7e-05
carbachol	CID000002551	GnRH signaling pathway	5	0.01
carbachol	CID000002551	Melanogenesis	5	0.007
carbachol	CID000002551	Oocyte meiosis	5	0.0079
carbachol	CID000002551	Regulation of actin cytoskeleton	6	0.0088
carbachol	CID000002551	Glioma	4	0.014
carbachol	CID000002551	Long-term potentiation	4	0.014
carbachol	CID000002551	Progesterone-mediated oocyte maturation	4	0.025
carbachol	CID000002551	Gap junction	4	0.024
carbachol	CID000002551	Chemokine signaling pathway	5	0.023
carbachol	CID000002551	Vascular smooth muscle contraction	4	0.038
carbamazepine	CID000002554	Metabolism of xenobiotics by cytochrome P450	11	8.6e-17
carbamazepine	CID000002554	Linoleic acid metabolism	9	2.1e-15
carbamazepine	CID000002554	Retinol metabolism	10	2.4e-15
carbamazepine	CID000002554	Drug metabolism	10	7.2e-15
carbamazepine	CID000002554	Arachidonic acid metabolism	5	2.3e-05
carbamazepine	CID000002554	Drug metabolism	4	0.00033
carbamazepine	CID000002554	Steroid hormone biosynthesis	4	0.00035
carbon dioxide	CID000000280	Citrate cycle (TCA cycle)	21	4.5e-23
carbon dioxide	CID000000280	Nitrogen metabolism	13	3.1e-12
carbon dioxide	CID000000280	Valine, leucine and isoleucine degradation	16	3.5e-12
carbon dioxide	CID000000280	Tryptophan metabolism	13	4.3e-09
carbon dioxide	CID000000280	Pyruvate metabolism	12	5.6e-08
carbon dioxide	CID000000280	Lysine degradation	12	1.4e-07
carbon dioxide	CID000000280	Butanoate metabolism	10	1.6e-06
carbon dioxide	CID000000280	Glycolysis / Gluconeogenesis	12	3.3e-06
carbon dioxide	CID000000280	Arginine and proline metabolism	11	7.5e-06
carbon dioxide	CID000000280	Propanoate metabolism	9	8.7e-06
carbon dioxide	CID000000280	beta-Alanine metabolism	7	0.0001
carbon dioxide	CID000000280	Fatty acid metabolism	8	0.00041
carbon dioxide	CID000000280	Valine, leucine and isoleucine biosynthesis	5	0.00068
carbon dioxide	CID000000280	Glycine, serine and threonine metabolism	7	0.00065
carbon dioxide	CID000000280	Pantothenate and CoA biosynthesis	5	0.0022
carbon dioxide	CID000000280	Porphyrin and chlorophyll metabolism	6	0.0066
carbon dioxide	CID000000280	Taurine and hypotaurine metabolism	4	0.0072
carbon dioxide	CID000000280	Phenylalanine metabolism	5	0.0086
carbon dioxide	CID000000280	Pentose phosphate pathway	5	0.013
carbon dioxide	CID000000280	Tyrosine metabolism	6	0.019
carbon dioxide	CID000000280	Glyoxylate and dicarboxylate metabolism	4	0.02
carbon dioxide	CID000000280	Terpenoid backbone biosynthesis	4	0.02
carbon dioxide	CID000000280	Histidine metabolism	5	0.02
carbon dioxide	CID000000280	One carbon pool by folate	4	0.022
carbon dioxide	CID000000280	PPAR signaling pathway	7	0.026
carbon dioxide	CID000000280	Pentose and glucuronate interconversions	4	0.028
carbon dioxide	CID000000280	Ubiquinone and other terpenoid-quinone biosynthesis	3	0.032
carbon monoxide	CID000000281	Porphyrin and chlorophyll metabolism	4	0.00022
carbon monoxide	CID000000281	Retinol metabolism	3	0.024
carnitine	CID000000085	Fatty acid metabolism	4	0.0002
carnitine	CID000000085	PPAR signaling pathway	3	0.029
CDP-choline	CID000013804	Glycerophospholipid metabolism	7	5.4e-10
CDP-choline	CID000013804	Ether lipid metabolism	3	0.008
celecoxib	CID000002662	VEGF signaling pathway	5	0.0039
celecoxib	CID000002662	Colorectal cancer	5	0.003
celecoxib	CID000002662	Pathways in cancer	7	0.0059
celecoxib	CID000002662	Amyotrophic lateral sclerosis (ALS)	4	0.0076
celecoxib	CID000002662	Arachidonic acid metabolism	4	0.0071
celecoxib	CID000002662	Small cell lung cancer	4	0.019
celecoxib	CID000002662	Nitrogen metabolism	3	0.018
celecoxib	CID000002662	Apoptosis	4	0.016
ceramide	CID017756770	Apoptosis	10	2.6e-09
ceramide	CID017756770	Pathways in cancer	12	9.5e-07
ceramide	CID017756770	Neurotrophin signaling pathway	8	1.4e-05
ceramide	CID017756770	MAPK signaling pathway	10	1.4e-05
ceramide	CID017756770	Adipocytokine signaling pathway	6	0.00011
ceramide	CID017756770	Colorectal cancer	6	0.00029
ceramide	CID017756770	Amyotrophic lateral sclerosis (ALS)	5	0.00072
ceramide	CID017756770	Pancreatic cancer	5	0.0021
ceramide	CID017756770	Fc epsilon RI signaling pathway	5	0.0025
ceramide	CID017756770	Small cell lung cancer	5	0.003
ceramide	CID017756770	Toll-like receptor signaling pathway	5	0.0055
ceramide	CID017756770	Type II diabetes mellitus	4	0.0063
ceramide	CID017756770	NOD-like receptor signaling pathway	4	0.013
ceramide	CID017756770	Insulin signaling pathway	5	0.013
ceramide	CID017756770	Epithelial cell signaling in Helicobacter pylori infection	4	0.015
ceramide	CID017756770	RIG-I-like receptor signaling pathway	4	0.015
ceramide	CID017756770	ErbB signaling pathway	4	0.026
ceramide	CID017756770	Focal adhesion	5	0.041
ceramide	CID017756770	T cell receptor signaling pathway	4	0.042
cerivastatin	CID000446156	Retinol metabolism	4	0.0037
cerivastatin	CID000446156	Metabolism of xenobiotics by cytochrome P450	4	0.0026
cerivastatin	CID000446156	Drug metabolism	4	0.0019
cerivastatin	CID000446156	Linoleic acid metabolism	3	0.01
cerivastatin	CID000446156	Arachidonic acid metabolism	3	0.033
CHEBI:29089	CID025163993	Glycerolipid metabolism	10	5.7e-19
CHEBI:29089	CID025163993	Glycerophospholipid metabolism	10	1.6e-17
CHEBI:29089	CID025163993	Phosphatidylinositol signaling system	9	1.6e-14
chemotactic peptide	CID000443295	Neuroactive ligand-receptor interaction	57	2.9e-47
chemotactic peptide	CID000443295	Chemokine signaling pathway	31	2.9e-19
chemotactic peptide	CID000443295	Cytokine-cytokine receptor interaction	30	3.5e-14
chemotactic peptide	CID000443295	Complement and coagulation cascades	7	0.02
chenodeoxycholic acid	CID000010133	Neuroactive ligand-receptor interaction	36	2.8e-34
chenodeoxycholic acid	CID000010133	Calcium signaling pathway	11	5.1e-05
chloride	CID000000312	Glutathione metabolism	19	6.7e-09
chloride	CID000000312	Metabolism of xenobiotics by cytochrome P450	14	0.0012
chloride	CID000000312	Drug metabolism	14	0.0012
chloride	CID000000312	Complement and coagulation cascades	14	0.0029
chloride	CID000000312	Pathways in cancer	36	0.0026
chloride	CID000000312	ErbB signaling pathway	15	0.0061
chloride	CID000000312	Adherens junction	14	0.0053
chloroacetyl chloride	CID000006577	Metabolism of xenobiotics by cytochrome P450	21	6.3e-40
chloroacetyl chloride	CID000006577	Drug metabolism	20	1.6e-36
chloroacetyl chloride	CID000006577	Glutathione metabolism	19	1.2e-35
chlorpromazine	CID000002726	Neuroactive ligand-receptor interaction	22	8.5e-25
chlorpromazine	CID000002726	Calcium signaling pathway	11	1.1e-08
chlorpromazine	CID000002726	Gap junction	5	0.003
cholesterol	CID000005997	PPAR signaling pathway	13	6.5e-11
cholesterol	CID000005997	Steroid biosynthesis	8	2.6e-09
cholesterol	CID000005997	Primary bile acid biosynthesis	7	8e-08
cholesterol	CID000005997	ABC transporters	5	0.0097
cholesterol	CID000005997	Steroid hormone biosynthesis	5	0.0092
cholesterol esters	CID000165217	PPAR signaling pathway	7	9.8e-07
cholic acid	CID000221493	Neuroactive ligand-receptor interaction	36	3.8e-32
cholic acid	CID000221493	Calcium signaling pathway	11	0.00018
choline	CID000000305	Glycerophospholipid metabolism	14	1.7e-21
choline	CID000000305	Ether lipid metabolism	5	3.9e-05
chondroitin sulfate	CID000024766	Chondroitin sulfate biosynthesis	10	3.9e-20
chondroitin sulfate	CID000024766	Sulfur metabolism	3	0.0012
cimetidine	CID000002756	Linoleic acid metabolism	3	0.015
cimetidine	CID000002756	Retinol metabolism	3	0.028
cimetidine	CID000002756	Metabolism of xenobiotics by cytochrome P450	3	0.023
cimetidine	CID000002756	Drug metabolism	3	0.019
cimetidine	CID000002756	Neuroactive ligand-receptor interaction	4	0.025
cisplatin	CID000002770	Pathways in cancer	21	1e-11
cisplatin	CID000002770	Colorectal cancer	11	3.5e-08
cisplatin	CID000002770	Apoptosis	11	3.3e-08
cisplatin	CID000002770	Pancreatic cancer	9	1.8e-06
cisplatin	CID000002770	Endometrial cancer	7	5.7e-05
cisplatin	CID000002770	Small cell lung cancer	8	6.2e-05
cisplatin	CID000002770	ErbB signaling pathway	8	6.7e-05
cisplatin	CID000002770	Neurotrophin signaling pathway	9	6.2e-05
cisplatin	CID000002770	Prostate cancer	8	6.1e-05
cisplatin	CID000002770	MAPK signaling pathway	12	5.7e-05
cisplatin	CID000002770	p53 signaling pathway	7	0.00013
cisplatin	CID000002770	Non-small cell lung cancer	6	0.00049
cisplatin	CID000002770	Chronic myeloid leukemia	6	0.0022
cisplatin	CID000002770	Bladder cancer	5	0.0021
cisplatin	CID000002770	Cell cycle	7	0.0028
cisplatin	CID000002770	Amyotrophic lateral sclerosis (ALS)	5	0.0046
cisplatin	CID000002770	Focal adhesion	8	0.0056
cisplatin	CID000002770	VEGF signaling pathway	5	0.015
cisplatin	CID000002770	ABC transporters	4	0.024
cisplatin	CID000002770	GnRH signaling pathway	5	0.034
cisplatin	CID000002770	Toll-like receptor signaling pathway	5	0.036
citalopram	CID000002771	Drug metabolism	12	4.5e-19
citalopram	CID000002771	Linoleic acid metabolism	9	2.8e-15
citalopram	CID000002771	Retinol metabolism	9	6.6e-13
citalopram	CID000002771	Metabolism of xenobiotics by cytochrome P450	9	1.2e-12
citalopram	CID000002771	Drug metabolism	4	0.00052
citalopram	CID000002771	Steroid hormone biosynthesis	4	0.00053
citalopram	CID000002771	Arachidonic acid metabolism	4	0.00081
citalopram	CID000002771	Tryptophan metabolism	3	0.0094
citrate	CID000000311	Citrate cycle (TCA cycle)	9	7.9e-08
citrate	CID000000311	Glyoxylate and dicarboxylate metabolism	5	0.00077
citrate	CID000000311	Complement and coagulation cascades	6	0.027
citrulline	CID000009750	Arginine and proline metabolism	8	7e-10
clofibrate	CID000002796	PPAR signaling pathway	7	1.4e-06
clofibrate	CID000002796	Fatty acid metabolism	5	9.4e-05
clofibrate	CID000002796	Retinol metabolism	5	0.00021
clofibrate	CID000002796	Metabolism of xenobiotics by cytochrome P450	5	0.00024
clofibrate	CID000002796	Arachidonic acid metabolism	4	0.004
clofibrate	CID000002796	Linoleic acid metabolism	3	0.016
clofibrate	CID000002796	Tryptophan metabolism	3	0.028
clofibrate	CID000002796	Drug metabolism	3	0.028
clofibrate	CID000002796	Steroid hormone biosynthesis	3	0.029
clofibrate	CID000002796	Drug metabolism	3	0.045
clomipramine	CID000002801	Neuroactive ligand-receptor interaction	6	0.0007
clomipramine	CID000002801	Gap junction	4	0.0042
clomipramine	CID000002801	Drug metabolism	3	0.034
clonazepam	CID000002802	Neuroactive ligand-receptor interaction	14	7.8e-16
clonidine	CID000002803	Neuroactive ligand-receptor interaction	11	1.5e-07
clonidine	CID000002803	Calcium signaling pathway	5	0.047
clopidogrel	CID000060606	Retinol metabolism	5	1.6e-05
clopidogrel	CID000060606	Metabolism of xenobiotics by cytochrome P450	5	1.2e-05
clopidogrel	CID000060606	Drug metabolism	5	9.5e-06
clopidogrel	CID000060606	Linoleic acid metabolism	4	4.3e-05
clopidogrel	CID000060606	Arachidonic acid metabolism	3	0.013
clotrimazole	CID000002812	Metabolism of xenobiotics by cytochrome P450	5	2.3e-06
clotrimazole	CID000002812	Drug metabolism	5	1.3e-06
clotrimazole	CID000002812	Linoleic acid metabolism	4	8.9e-06
clotrimazole	CID000002812	Retinol metabolism	4	5e-05
clotrimazole	CID000002812	Steroid hormone biosynthesis	3	0.0021
clotrimazole	CID000002812	Arachidonic acid metabolism	3	0.0026
clozapine	CID000002818	Neuroactive ligand-receptor interaction	27	2.2e-25
clozapine	CID000002818	Calcium signaling pathway	13	1.7e-08
clozapine	CID000002818	Metabolism of xenobiotics by cytochrome P450	5	0.007
clozapine	CID000002818	Drug metabolism	5	0.0059
clozapine	CID000002818	Linoleic acid metabolism	4	0.0051
clozapine	CID000002818	Retinol metabolism	4	0.028
CMP-sialic acid	CID000448209	Glycosphingolipid biosynthesis	8	4.7e-15
CMP-sialic acid	CID000448209	Keratan sulfate biosynthesis	3	0.0019
CMP-sialic acid	CID000448209	Glycosphingolipid biosynthesis	3	0.0019
CMP-sialic acid	CID000448209	Glycosphingolipid biosynthesis	3	0.0041
CMP-sialic acid	CID000448209	O-Glycan biosynthesis	3	0.0044
CO8	CID000445344	Fatty acid metabolism	8	1.3e-14
CO8	CID000445344	PPAR signaling pathway	6	4.9e-08
CO8	CID000445344	Adipocytokine signaling pathway	5	3.7e-06
CO8	CID000445344	Valine, leucine and isoleucine degradation	3	0.0045
CO8	CID000445344	Fatty acid elongation in mitochondria	2	0.026
Co-A	CID000087642	Valine, leucine and isoleucine degradation	32	2.8e-39
Co-A	CID000087642	Citrate cycle (TCA cycle)	23	8.1e-28
Co-A	CID000087642	Fatty acid metabolism	24	4.3e-26
Co-A	CID000087642	Butanoate metabolism	22	7.8e-25
Co-A	CID000087642	Propanoate metabolism	19	2.9e-20
Co-A	CID000087642	Tryptophan metabolism	16	1.4e-13
Co-A	CID000087642	PPAR signaling pathway	18	5.1e-12
Co-A	CID000087642	Pyruvate metabolism	14	5.5e-11
Co-A	CID000087642	Lysine degradation	14	1.9e-10
Co-A	CID000087642	Biosynthesis of unsaturated fatty acids	11	2.5e-10
Co-A	CID000087642	Glycerolipid metabolism	12	5.2e-08
Co-A	CID000087642	beta-Alanine metabolism	8	3.6e-06
Co-A	CID000087642	Glycerophospholipid metabolism	12	4e-06
Co-A	CID000087642	Synthesis and degradation of ketone bodies	6	4.8e-06
Co-A	CID000087642	Limonene and pinene degradation	6	6.4e-05
Co-A	CID000087642	Ether lipid metabolism	8	8.1e-05
Co-A	CID000087642	Terpenoid backbone biosynthesis	6	8.3e-05
Co-A	CID000087642	Fatty acid elongation in mitochondria	5	8.3e-05
Co-A	CID000087642	Valine, leucine and isoleucine biosynthesis	5	0.00035
Co-A	CID000087642	Glycolysis / Gluconeogenesis	9	0.00036
Co-A	CID000087642	Glyoxylate and dicarboxylate metabolism	5	0.0012
Co-A	CID000087642	Adipocytokine signaling pathway	8	0.0038
Co-A	CID000087642	Sphingolipid metabolism	6	0.0071
Co-A	CID000087642	Glycine, serine and threonine metabolism	5	0.018
cocaine	CID000446220	Neuroactive ligand-receptor interaction	13	2e-09
cocaine	CID000446220	Long-term potentiation	4	0.033
cocaine	CID000446220	Long-term depression	4	0.023
codeine	CID005284371	Drug metabolism	13	1.9e-20
codeine	CID005284371	Drug metabolism	12	3.2e-20
codeine	CID005284371	Steroid hormone biosynthesis	12	4.9e-20
codeine	CID005284371	Retinol metabolism	12	2.6e-19
codeine	CID005284371	Metabolism of xenobiotics by cytochrome P450	12	7.4e-19
codeine	CID005284371	Ascorbate and aldarate metabolism	8	1.4e-14
codeine	CID005284371	Pentose and glucuronate interconversions	8	2e-14
codeine	CID005284371	Porphyrin and chlorophyll metabolism	8	2.3e-12
codeine	CID005284371	Androgen and estrogen metabolism	8	4.9e-12
codeine	CID005284371	Starch and sucrose metabolism	8	1.1e-11
codeine	CID005284371	Linoleic acid metabolism	4	7.1e-05
coenzyme A	CID000006816	Valine, leucine and isoleucine degradation	31	1.1e-38
coenzyme A	CID000006816	Citrate cycle (TCA cycle)	23	7.6e-29
coenzyme A	CID000006816	Butanoate metabolism	20	5.5e-22
coenzyme A	CID000006816	Fatty acid metabolism	21	5.5e-22
coenzyme A	CID000006816	Propanoate metabolism	18	2.5e-19
coenzyme A	CID000006816	Tryptophan metabolism	15	8.1e-13
coenzyme A	CID000006816	PPAR signaling pathway	16	2e-10
coenzyme A	CID000006816	Pyruvate metabolism	13	3.2e-10
coenzyme A	CID000006816	Lysine degradation	13	9.8e-10
coenzyme A	CID000006816	Glycerolipid metabolism	12	1.9e-08
coenzyme A	CID000006816	Biosynthesis of unsaturated fatty acids	9	8e-08
coenzyme A	CID000006816	beta-Alanine metabolism	8	1.7e-06
coenzyme A	CID000006816	Glycerophospholipid metabolism	11	1.2e-05
coenzyme A	CID000006816	Limonene and pinene degradation	6	4e-05
coenzyme A	CID000006816	Fatty acid elongation in mitochondria	5	6.3e-05
coenzyme A	CID000006816	Synthesis and degradation of ketone bodies	5	0.0001
coenzyme A	CID000006816	Glycolysis / Gluconeogenesis	9	0.0002
coenzyme A	CID000006816	Valine, leucine and isoleucine biosynthesis	5	0.00023
coenzyme A	CID000006816	Ether lipid metabolism	7	0.00036
coenzyme A	CID000006816	Glyoxylate and dicarboxylate metabolism	5	0.00081
coenzyme A	CID000006816	Terpenoid backbone biosynthesis	5	0.00081
coenzyme A	CID000006816	Sphingolipid metabolism	6	0.0048
coenzyme A	CID000006816	Adipocytokine signaling pathway	7	0.01
coenzyme A	CID000006816	Glycine, serine and threonine metabolism	5	0.012
coenzyme A	CID000006816	Amino sugar and nucleotide sugar metabolism	5	0.04
copper	CID000023978	Cardiac muscle contraction	9	1e-06
copper	CID000023978	Alzheimer's disease	11	9.6e-07
copper	CID000023978	Parkinson's disease	10	1.1e-06
copper	CID000023978	Huntington's disease	11	1.2e-06
copper	CID000023978	Oxidative phosphorylation	9	1.2e-05
copper	CID000023978	Tyrosine metabolism	6	6.8e-05
CoQ	CID005280346	Huntington's disease	10	1.6e-09
CoQ	CID005280346	Parkinson's disease	9	2.2e-09
CoQ	CID005280346	Oxidative phosphorylation	9	1.7e-09
CoQ	CID005280346	Alzheimer's disease	9	7.8e-09
CoQ	CID005280346	Citrate cycle (TCA cycle)	6	3e-08
CoQ	CID005280346	Cardiac muscle contraction	6	2.9e-06
corticosterone	CID000005753	Steroid hormone biosynthesis	6	1.7e-05
corticosterone	CID000005753	Aldosterone-regulated sodium reabsorption	4	0.0082
cortisol	CID000005754	Steroid hormone biosynthesis	7	1.6e-05
cortisol	CID000005754	Androgen and estrogen metabolism	5	0.0021
cortisol	CID000005754	Aldosterone-regulated sodium reabsorption	5	0.0021
cortisol	CID000005754	Neuroactive ligand-receptor interaction	8	0.011
creatine	CID000000586	Arginine and proline metabolism	6	6.1e-08
creatine	CID000000586	Arginine and proline metabolism	6	6.1e-08
curcumin	CID000969516	Pathways in cancer	23	3.7e-14
curcumin	CID000969516	Colorectal cancer	10	7e-07
curcumin	CID000969516	Apoptosis	10	6.4e-07
curcumin	CID000969516	Bladder cancer	8	7e-07
curcumin	CID000969516	Adipocytokine signaling pathway	9	8.1e-07
curcumin	CID000969516	Prostate cancer	9	6.4e-06
curcumin	CID000969516	NOD-like receptor signaling pathway	8	6.5e-06
curcumin	CID000969516	Toll-like receptor signaling pathway	9	1.3e-05
curcumin	CID000969516	Pancreatic cancer	8	1.4e-05
curcumin	CID000969516	Small cell lung cancer	8	3.7e-05
curcumin	CID000969516	Neurotrophin signaling pathway	9	4.4e-05
curcumin	CID000969516	MAPK signaling pathway	12	4.7e-05
curcumin	CID000969516	Acute myeloid leukemia	6	0.00064
curcumin	CID000969516	Epithelial cell signaling in Helicobacter pylori infection	6	0.0013
curcumin	CID000969516	RIG-I-like receptor signaling pathway	6	0.0014
curcumin	CID000969516	Chronic myeloid leukemia	6	0.0018
curcumin	CID000969516	ErbB signaling pathway	6	0.0033
curcumin	CID000969516	Endometrial cancer	5	0.0038
curcumin	CID000969516	Amyotrophic lateral sclerosis (ALS)	5	0.0038
curcumin	CID000969516	Focal adhesion	8	0.0047
curcumin	CID000969516	Thyroid cancer	4	0.0065
curcumin	CID000969516	Chemokine signaling pathway	7	0.015
curcumin	CID000969516	Jak-STAT signaling pathway	6	0.03
curcumin	CID000969516	mTOR signaling pathway	4	0.03
curcumin	CID000969516	Non-small cell lung cancer	4	0.032
curcumin	CID000969516	Cytosolic DNA-sensing pathway	4	0.032
curcumin	CID000969516	T cell receptor signaling pathway	5	0.035
curcumin	CID000969516	Glioma	4	0.043
cyamemazine	CID000062865	Neuroactive ligand-receptor interaction	10	7.3e-12
cyamemazine	CID000062865	Calcium signaling pathway	6	1.1e-05
cyamemazine	CID000062865	Regulation of actin cytoskeleton	4	0.0069
cyamemazine	CID000062865	Gap junction	3	0.01
cyanide	CID000000768	Tryptophan metabolism	3	0.041
cyclic AMP	CID000006076	Purine metabolism	26	8.5e-17
cyclic AMP	CID000006076	GnRH signaling pathway	21	2.3e-15
cyclic AMP	CID000006076	Melanogenesis	21	1.9e-15
cyclic AMP	CID000006076	Progesterone-mediated oocyte maturation	20	3e-15
cyclic AMP	CID000006076	Oocyte meiosis	21	9.8e-15
cyclic AMP	CID000006076	Vascular smooth muscle contraction	21	1.2e-14
cyclic AMP	CID000006076	Gap junction	18	6.7e-13
cyclic AMP	CID000006076	Calcium signaling pathway	20	6.7e-10
cyclic AMP	CID000006076	Insulin signaling pathway	18	6.1e-10
cyclic AMP	CID000006076	Dilated cardiomyopathy	14	3.1e-08
cyclic AMP	CID000006076	Long-term potentiation	12	1.2e-07
cyclic AMP	CID000006076	Taste transduction	9	1.8e-05
cyclic AMP	CID000006076	Chemokine signaling pathway	15	1.9e-05
cyclic AMP	CID000006076	Olfactory transduction	20	9.8e-05
cyclic AMP	CID000006076	Apoptosis	10	9.5e-05
cyclic AMP	CID000006076	Vibrio cholerae infection	8	0.00025
cyclic AMP	CID000006076	Glioma	7	0.004
cyclic AMP	CID000006076	Long-term depression	7	0.0061
cyclic AMP	CID000006076	Prion diseases	5	0.015
cyclic GMP	CID000024316	Purine metabolism	40	5.9e-44
cyclic GMP	CID000024316	Vascular smooth muscle contraction	27	1.4e-26
cyclic GMP	CID000024316	Gap junction	25	3e-26
cyclic GMP	CID000024316	GnRH signaling pathway	20	1.4e-17
cyclic GMP	CID000024316	Melanogenesis	20	1.4e-17
cyclic GMP	CID000024316	Calcium signaling pathway	22	3.6e-15
cyclic GMP	CID000024316	Progesterone-mediated oocyte maturation	15	7.3e-12
cyclic GMP	CID000024316	Long-term potentiation	13	1.2e-10
cyclic GMP	CID000024316	Long-term depression	13	1.3e-10
cyclic GMP	CID000024316	Chemokine signaling pathway	18	2.2e-10
cyclic GMP	CID000024316	Dilated cardiomyopathy	14	2.2e-10
cyclic GMP	CID000024316	Oocyte meiosis	13	2.7e-08
cyclic GMP	CID000024316	Taste transduction	9	7.5e-07
cyclic GMP	CID000024316	Vibrio cholerae infection	9	1.3e-06
cyclic GMP	CID000024316	Wnt signaling pathway	11	4.8e-05
cyclic GMP	CID000024316	Phosphatidylinositol signaling system	7	0.001
cyclic GMP	CID000024316	Prion diseases	4	0.032
cyclic GMP	CID000024316	VEGF signaling pathway	5	0.045
cyclic GMP	CID000024316	MAPK signaling pathway	9	0.049
cyclic GMP	CID000024316	Olfactory transduction	11	0.048
cycloheximide	CID000006197	Pathways in cancer	23	3.1e-12
cycloheximide	CID000006197	Apoptosis	14	3.3e-11
cycloheximide	CID000006197	Toll-like receptor signaling pathway	14	1.6e-10
cycloheximide	CID000006197	NOD-like receptor signaling pathway	11	4.7e-09
cycloheximide	CID000006197	MAPK signaling pathway	16	2.6e-07
cycloheximide	CID000006197	T cell receptor signaling pathway	11	8.1e-07
cycloheximide	CID000006197	Colorectal cancer	9	1.4e-05
cycloheximide	CID000006197	Prostate cancer	9	1.9e-05
cycloheximide	CID000006197	Neurotrophin signaling pathway	10	2.2e-05
cycloheximide	CID000006197	Adipocytokine signaling pathway	8	2.7e-05
cycloheximide	CID000006197	Epithelial cell signaling in Helicobacter pylori infection	8	2.7e-05
cycloheximide	CID000006197	RIG-I-like receptor signaling pathway	8	3.3e-05
cycloheximide	CID000006197	Pancreatic cancer	8	3.4e-05
cycloheximide	CID000006197	Small cell lung cancer	8	8.8e-05
cycloheximide	CID000006197	Prion diseases	6	0.00011
cycloheximide	CID000006197	Cytokine-cytokine receptor interaction	12	0.00017
cycloheximide	CID000006197	Graft-versus-host disease	6	0.00017
cycloheximide	CID000006197	Type I diabetes mellitus	6	0.00023
cycloheximide	CID000006197	Focal adhesion	9	0.0029
cycloheximide	CID000006197	Jak-STAT signaling pathway	8	0.003
cycloheximide	CID000006197	B cell receptor signaling pathway	6	0.0032
cycloheximide	CID000006197	Chronic myeloid leukemia	6	0.0032
cycloheximide	CID000006197	Type II diabetes mellitus	5	0.0044
cycloheximide	CID000006197	ErbB signaling pathway	6	0.0057
cycloheximide	CID000006197	Amyotrophic lateral sclerosis (ALS)	5	0.0063
cycloheximide	CID000006197	Natural killer cell mediated cytotoxicity	7	0.0061
cycloheximide	CID000006197	Cytosolic DNA-sensing pathway	5	0.0067
cycloheximide	CID000006197	p53 signaling pathway	5	0.014
cycloheximide	CID000006197	Fc epsilon RI signaling pathway	5	0.022
cycloheximide	CID000006197	Bladder cancer	4	0.024
cycloheximide	CID000006197	Progesterone-mediated oocyte maturation	5	0.029
cycloheximide	CID000006197	Hematopoietic cell lineage	5	0.029
cycloheximide	CID000006197	GnRH signaling pathway	5	0.043
cyclophosphamide	CID000002907	Retinol metabolism	10	6e-18
cyclophosphamide	CID000002907	Metabolism of xenobiotics by cytochrome P450	9	7.3e-15
cyclophosphamide	CID000002907	Linoleic acid metabolism	8	5.7e-15
cyclophosphamide	CID000002907	Drug metabolism	9	4.9e-15
cyclophosphamide	CID000002907	Arachidonic acid metabolism	5	2.2e-06
cyclophosphamide	CID000002907	Drug metabolism	4	5.3e-05
cyclophosphamide	CID000002907	Steroid hormone biosynthesis	4	5.6e-05
cyproheptadine	CID000002913	Neuroactive ligand-receptor interaction	14	1.8e-14
cyproheptadine	CID000002913	Calcium signaling pathway	8	2.4e-06
cyproheptadine	CID000002913	Gap junction	4	0.012
cyproheptadine	CID000002913	Regulation of actin cytoskeleton	5	0.013
cysteate	CID000072886	Alanine, aspartate and glutamate metabolism	4	0.001
cysteate	CID000072886	Taurine and hypotaurine metabolism	3	0.0029
cysteinate	CID000000594	Pantothenate and CoA biosynthesis	6	9.2e-08
cysteinate	CID000000594	Taurine and hypotaurine metabolism	5	8.3e-07
cysteinate	CID000000594	Glutathione metabolism	6	1.9e-05
cysteinate	CID000000594	Selenoamino acid metabolism	4	0.0012
cysteinate	CID000000594	Glycine, serine and threonine metabolism	4	0.0016
cysteinate	CID000000594	Cyanoamino acid metabolism	3	0.0015
cysteinate	CID000000594	Tyrosine metabolism	4	0.0032
cysteinate	CID000000594	Valine, leucine and isoleucine degradation	4	0.0032
cysteinate	CID000000594	Phenylalanine metabolism	3	0.012
cysteinate	CID000000594	Histidine metabolism	3	0.019
cysteinate	CID000000594	Cysteine and methionine metabolism	3	0.023
cysteinate	CID000000594	Tryptophan metabolism	3	0.028
cysteinate	CID000000594	Arachidonic acid metabolism	3	0.049
cysteinesulfinic acid	CID001549097	Taurine and hypotaurine metabolism	4	2.5e-05
cysteinesulfinic acid	CID001549097	Alanine, aspartate and glutamate metabolism	4	0.00046
cysteinesulfinic acid	CID001549097	Cysteine and methionine metabolism	3	0.021
cytidine	CID000006175	Pyrimidine metabolism	13	6.8e-20
cytidine	CID000006175	Nicotinate and nicotinamide metabolism	6	5.7e-09
cytidine	CID000006175	Drug metabolism	6	8.3e-08
cytidine	CID000006175	Purine metabolism	7	1.5e-06
cytidine diphosphate	CID000006132	Pyrimidine metabolism	18	1.1e-27
cytidine diphosphate	CID000006132	Purine metabolism	14	7.8e-16
cytidine diphosphate	CID000006132	Glutathione metabolism	3	0.034
cytidine triphosphate	CID000006176	Pyrimidine metabolism	44	3.6e-52
cytidine triphosphate	CID000006176	RNA polymerase	28	5.1e-47
cytidine triphosphate	CID000006176	Purine metabolism	42	9e-39
cytidine triphosphate	CID000006176	Basal transcription factors	18	1.2e-20
cytidine triphosphate	CID000006176	Glycerophospholipid metabolism	14	7e-10
cytidine triphosphate	CID000006176	Cytosolic DNA-sensing pathway	11	1.5e-07
cytidine triphosphate	CID000006176	Nucleotide excision repair	9	3.4e-06
cytidine triphosphate	CID000006176	Huntington's disease	15	1.1e-05
cytidine triphosphate	CID000006176	Pantothenate and CoA biosynthesis	6	1.4e-05
cytidine triphosphate	CID000006176	Ether lipid metabolism	5	0.0092
cytidine triphosphate	CID000006176	DNA replication	5	0.0093
cytochalasin D	CID006433799	Leukocyte transendothelial migration	5	0.00076
cytochalasin D	CID006433799	Chemokine signaling pathway	5	0.0023
cytochalasin D	CID006433799	Regulation of actin cytoskeleton	5	0.0026
cytochalasin D	CID006433799	Focal adhesion	4	0.025
cytosine arabinoside	CID000006252	Pathways in cancer	6	0.0075
cytosine arabinoside	CID000006252	Chronic myeloid leukemia	4	0.0062
cytosine arabinoside	CID000006252	Cell cycle	4	0.018
dADP	CID000188966	Purine metabolism	15	4.8e-20
dADP	CID000188966	Pyrimidine metabolism	9	3.8e-10
dADP	CID000188966	Glutathione metabolism	3	0.036
D-alanine	CID000071080	Oocyte meiosis	5	0.00014
D-alanine	CID000071080	Wnt signaling pathway	5	0.00024
damp	CID000012599	Purine metabolism	14	5.4e-19
damp	CID000012599	Pyrimidine metabolism	8	3.9e-09
damp	CID000012599	Nicotinate and nicotinamide metabolism	6	3.9e-09
dasatinib	CID003062316	Adherens junction	4	0.048
dasatinib	CID003062316	Pathways in cancer	6	0.03
dasatinib	CID003062316	ErbB signaling pathway	4	0.023
dasatinib	CID003062316	Gap junction	4	0.019
dasatinib	CID003062316	Focal adhesion	5	0.016
DB06891	CID011069133	Nitrogen metabolism	11	3.6e-25
dCMP	CID000013945	Pyrimidine metabolism	12	3.2e-18
dCMP	CID000013945	Nicotinate and nicotinamide metabolism	6	2.9e-09
dCMP	CID000013945	Purine metabolism	8	2.3e-08
DDAVP	CID000027991	Complement and coagulation cascades	4	0.0019
DDAVP	CID000027991	Neuroactive ligand-receptor interaction	5	0.0032
decitabine	CID000451668	Pathways in cancer	8	9.1e-05
decitabine	CID000451668	Bladder cancer	4	0.0019
decitabine	CID000451668	Non-small cell lung cancer	4	0.0027
dehydroepiandrosterone	CID000005881	Steroid hormone biosynthesis	16	3.5e-25
dehydroepiandrosterone	CID000005881	Androgen and estrogen metabolism	7	1.9e-07
dehydroepiandrosterone	CID000005881	Metabolism of xenobiotics by cytochrome P450	6	7.9e-05
dehydroepiandrosterone	CID000005881	Retinol metabolism	5	0.00093
dehydroepiandrosterone	CID000005881	Linoleic acid metabolism	4	0.0021
dehydroepiandrosterone	CID000005881	Drug metabolism	4	0.0063
dehydroepiandrosterone	CID000005881	Drug metabolism	4	0.016
demethylcitalopram	CID000162180	Drug metabolism	11	4.4e-19
demethylcitalopram	CID000162180	Linoleic acid metabolism	8	5.3e-14
demethylcitalopram	CID000162180	Retinol metabolism	8	5.2e-12
demethylcitalopram	CID000162180	Metabolism of xenobiotics by cytochrome P450	8	8.4e-12
demethylcitalopram	CID000162180	Drug metabolism	4	0.00017
demethylcitalopram	CID000162180	Steroid hormone biosynthesis	4	0.00017
demethylcitalopram	CID000162180	Arachidonic acid metabolism	4	0.00027
deoxyadenosine	CID000013730	Purine metabolism	11	2.9e-14
deoxyadenosine	CID000013730	Nicotinate and nicotinamide metabolism	7	7.7e-12
deoxyadenosine	CID000013730	Pyrimidine metabolism	8	3.9e-10
deoxyadenosine triphosphate	CID000015993	Purine metabolism	18	1.3e-23
deoxyadenosine triphosphate	CID000015993	Pyrimidine metabolism	16	9.5e-23
deoxyadenosine triphosphate	CID000015993	DNA replication	10	6.2e-15
deoxyadenosine triphosphate	CID000015993	Base excision repair	8	6.4e-11
deoxyadenosine triphosphate	CID000015993	Nucleotide excision repair	7	2.1e-08
deoxyadenosine triphosphate	CID000015993	Mismatch repair	3	0.0074
deoxycorticosterone	CID000006166	Steroid hormone biosynthesis	4	0.00039
deoxycorticosterone	CID000006166	Androgen and estrogen metabolism	3	0.0063
deoxycorticosterone	CID000006166	Neuroactive ligand-receptor interaction	4	0.02
deoxycorticosterone	CID000006166	Gap junction	3	0.018
deoxycytidine	CID000013711	Pyrimidine metabolism	10	1.1e-14
deoxycytidine	CID000013711	Nicotinate and nicotinamide metabolism	6	1.1e-09
deoxycytidine	CID000013711	Purine metabolism	7	2.6e-07
deoxycytidine	CID000013711	Drug metabolism	3	0.0045
deoxycytidine triphosphate	CID000065091	Pyrimidine metabolism	20	3.5e-30
deoxycytidine triphosphate	CID000065091	Purine metabolism	19	5.4e-24
deoxycytidine triphosphate	CID000065091	DNA replication	10	2.6e-14
deoxycytidine triphosphate	CID000065091	Base excision repair	9	1.8e-12
deoxycytidine triphosphate	CID000065091	Nucleotide excision repair	7	4.4e-08
deoxycytidine triphosphate	CID000065091	Mismatch repair	3	0.0078
deoxycytidine triphosphate	CID000065091	Glutathione metabolism	3	0.03
deoxyguanosine triphosphate	CID000065103	Pyrimidine metabolism	16	4.1e-23
deoxyguanosine triphosphate	CID000065103	Purine metabolism	17	2.1e-22
deoxyguanosine triphosphate	CID000065103	DNA replication	10	3.1e-15
deoxyguanosine triphosphate	CID000065103	Base excision repair	8	4.1e-11
deoxyguanosine triphosphate	CID000065103	Nucleotide excision repair	7	1.4e-08
deoxyguanosine triphosphate	CID000065103	Mismatch repair	3	0.0067
deoxyuridine triphosphate	CID000065070	Pyrimidine metabolism	12	3.2e-19
deoxyuridine triphosphate	CID000065070	Purine metabolism	10	2.5e-12
deoxyuridine triphosphate	CID000065070	Glutathione metabolism	3	0.0098
desipramine	CID000002995	Neuroactive ligand-receptor interaction	10	1.4e-06
desipramine	CID000002995	Calcium signaling pathway	6	0.0032
desipramine	CID000002995	Drug metabolism	4	0.0094
desipramine	CID000002995	Linoleic acid metabolism	3	0.024
dexamethasone	CID000005743	Cytokine-cytokine receptor interaction	25	2.8e-09
dexamethasone	CID000005743	Jak-STAT signaling pathway	17	8.5e-07
dexamethasone	CID000005743	Apoptosis	13	1.7e-06
dexamethasone	CID000005743	Pathways in cancer	23	2e-06
dexamethasone	CID000005743	Steroid hormone biosynthesis	9	3.3e-05
dexamethasone	CID000005743	NOD-like receptor signaling pathway	10	2.9e-05
dexamethasone	CID000005743	Hematopoietic cell lineage	11	5.2e-05
dexamethasone	CID000005743	Aldosterone-regulated sodium reabsorption	8	0.00011
dexamethasone	CID000005743	Toll-like receptor signaling pathway	11	0.00017
dexamethasone	CID000005743	T cell receptor signaling pathway	11	0.00028
dexamethasone	CID000005743	Adipocytokine signaling pathway	9	0.00028
dexamethasone	CID000005743	Retinol metabolism	8	0.00048
dexamethasone	CID000005743	Arachidonic acid metabolism	8	0.00057
dexamethasone	CID000005743	Metabolism of xenobiotics by cytochrome P450	8	0.00083
dexamethasone	CID000005743	Linoleic acid metabolism	6	0.001
dexamethasone	CID000005743	Small cell lung cancer	9	0.00098
dexamethasone	CID000005743	MAPK signaling pathway	15	0.0022
dexamethasone	CID000005743	Allograft rejection	6	0.0029
dexamethasone	CID000005743	Graft-versus-host disease	6	0.004
dexamethasone	CID000005743	Drug metabolism	7	0.0051
dexamethasone	CID000005743	Type I diabetes mellitus	6	0.0052
dexamethasone	CID000005743	Prostate cancer	8	0.0061
dexamethasone	CID000005743	Epithelial cell signaling in Helicobacter pylori infection	7	0.0072
dexamethasone	CID000005743	Asthma	5	0.0086
dexamethasone	CID000005743	Cytosolic DNA-sensing pathway	6	0.015
D-fructose 6-phosphate	CID000439160	Fructose and mannose metabolism	14	1.3e-23
D-fructose 6-phosphate	CID000439160	Pentose phosphate pathway	10	3.3e-16
D-fructose 6-phosphate	CID000439160	Amino sugar and nucleotide sugar metabolism	9	1.1e-11
D-fructose 6-phosphate	CID000439160	Glycolysis / Gluconeogenesis	7	2.4e-07
D-fructose 6-phosphate	CID000439160	Galactose metabolism	3	0.0076
D-fructose-6-phosphate	CID000440641	Fructose and mannose metabolism	17	2.7e-29
D-fructose-6-phosphate	CID000440641	Pentose phosphate pathway	13	6.4e-22
D-fructose-6-phosphate	CID000440641	Amino sugar and nucleotide sugar metabolism	12	3.3e-16
D-fructose-6-phosphate	CID000440641	Glycolysis / Gluconeogenesis	11	3.9e-13
D-fructose-6-phosphate	CID000440641	Galactose metabolism	5	1.6e-05
D-fructose-6-phosphate	CID000440641	Starch and sucrose metabolism	3	0.031
D-fructose-6-phosphate	CID000440641	Insulin signaling pathway	4	0.043
dGDP	CID000439220	Purine metabolism	11	4e-15
dGDP	CID000439220	Pyrimidine metabolism	9	2.2e-12
dGDP	CID000439220	Glutathione metabolism	3	0.012
D-glucosamine 6-phosphate	CID000440997	Amino sugar and nucleotide sugar metabolism	10	9.1e-19
D-glucose	CID000005793	Galactose metabolism	3	0.0074
D-glucose	CID000005793	Type II diabetes mellitus	3	0.012
D-glyceraldehyde-3-phosphate	CID000439168	Pentose phosphate pathway	14	4.1e-28
D-glyceraldehyde-3-phosphate	CID000439168	Glycolysis / Gluconeogenesis	11	1.8e-15
D-glyceraldehyde-3-phosphate	CID000439168	Fructose and mannose metabolism	8	1.5e-11
D-glyceraldehyde-3-phosphate	CID000439168	Galactose metabolism	3	0.0065
dGMP	CID000065059	Purine metabolism	11	1.8e-15
dGMP	CID000065059	Pyrimidine metabolism	9	9.6e-13
dGMP	CID000065059	Nicotinate and nicotinamide metabolism	6	5e-10
diazepam	CID000003016	Neuroactive ligand-receptor interaction	19	3.9e-18
diazepam	CID000003016	Linoleic acid metabolism	4	0.0022
diazepam	CID000003016	Retinol metabolism	4	0.01
diazepam	CID000003016	Metabolism of xenobiotics by cytochrome P450	4	0.011
diclofenac	CID000003032	Metabolism of xenobiotics by cytochrome P450	9	1.2e-11
diclofenac	CID000003032	Drug metabolism	9	8.1e-12
diclofenac	CID000003032	Retinol metabolism	8	2.4e-10
diclofenac	CID000003032	Arachidonic acid metabolism	7	2.4e-08
diclofenac	CID000003032	Linoleic acid metabolism	6	3.7e-08
diclofenac	CID000003032	Drug metabolism	3	0.036
diclofenac	CID000003032	Steroid hormone biosynthesis	3	0.035
diethylene glycol	CID000008117	Antigen processing and presentation	5	0.033
dihydronicotinamide formycin dinucleotide	CID000000928	Valine, leucine and isoleucine degradation	31	1.7e-36
dihydronicotinamide formycin dinucleotide	CID000000928	Propanoate metabolism	24	9.2e-29
dihydronicotinamide formycin dinucleotide	CID000000928	Glycolysis / Gluconeogenesis	28	2.8e-26
dihydronicotinamide formycin dinucleotide	CID000000928	Butanoate metabolism	20	9.3e-21
dihydronicotinamide formycin dinucleotide	CID000000928	Pyruvate metabolism	21	1.2e-20
dihydronicotinamide formycin dinucleotide	CID000000928	Citrate cycle (TCA cycle)	19	3.1e-20
dihydronicotinamide formycin dinucleotide	CID000000928	Fatty acid metabolism	19	1.2e-17
dihydronicotinamide formycin dinucleotide	CID000000928	Tryptophan metabolism	18	3.3e-16
dihydronicotinamide formycin dinucleotide	CID000000928	Lysine degradation	18	1.7e-15
dihydronicotinamide formycin dinucleotide	CID000000928	beta-Alanine metabolism	10	1.4e-08
dihydronicotinamide formycin dinucleotide	CID000000928	Glycine, serine and threonine metabolism	11	2.5e-08
dihydronicotinamide formycin dinucleotide	CID000000928	Limonene and pinene degradation	8	1.5e-07
dihydronicotinamide formycin dinucleotide	CID000000928	One carbon pool by folate	8	4.3e-07
dihydronicotinamide formycin dinucleotide	CID000000928	Methane metabolism	5	3.5e-05
dihydronicotinamide formycin dinucleotide	CID000000928	Arginine and proline metabolism	10	4.2e-05
dihydronicotinamide formycin dinucleotide	CID000000928	Tyrosine metabolism	9	7.5e-05
dihydronicotinamide formycin dinucleotide	CID000000928	Glyoxylate and dicarboxylate metabolism	6	0.00013
dihydronicotinamide formycin dinucleotide	CID000000928	Fatty acid elongation in mitochondria	5	0.00012
dihydronicotinamide formycin dinucleotide	CID000000928	Primary bile acid biosynthesis	6	0.00016
dihydronicotinamide formycin dinucleotide	CID000000928	Synthesis and degradation of ketone bodies	5	0.00019
dihydronicotinamide formycin dinucleotide	CID000000928	Ascorbate and aldarate metabolism	6	0.0002
dihydronicotinamide formycin dinucleotide	CID000000928	Histidine metabolism	7	0.0003
dihydronicotinamide formycin dinucleotide	CID000000928	Valine, leucine and isoleucine biosynthesis	5	0.00042
dihydronicotinamide formycin dinucleotide	CID000000928	Cysteine and methionine metabolism	7	0.0007
dihydronicotinamide formycin dinucleotide	CID000000928	Retinol metabolism	8	0.0015
dihydronicotinamide formycin dinucleotide	CID000000928	Fructose and mannose metabolism	6	0.0051
dihydronicotinamide formycin dinucleotide	CID000000928	Drug metabolism	7	0.015
dihydronicotinamide formycin dinucleotide	CID000000928	Glycerolipid metabolism	6	0.016
dihydronicotinamide formycin dinucleotide	CID000000928	Steroid hormone biosynthesis	6	0.017
dihydronicotinamide formycin dinucleotide	CID000000928	Pentose and glucuronate interconversions	4	0.026
dihydronicotinamide formycin dinucleotide	CID000000928	Phenylalanine metabolism	4	0.044
dihydronicotinamide formycin dinucleotide	CID000000928	Metabolism of xenobiotics by cytochrome P450	6	0.046
dihydrosphingosine-1-phosphate	CID000644260	Sphingolipid metabolism	7	9e-11
dihydrosphingosine-1-phosphate	CID000644260	Fc gamma R-mediated phagocytosis	4	0.002
dihydrotestosterone	CID000010635	Steroid hormone biosynthesis	6	2e-06
dihydrotestosterone	CID000010635	Androgen and estrogen metabolism	5	2.8e-05
dihydroxyacetone phosphate	CID000000668	Fructose and mannose metabolism	9	8.3e-13
dihydroxyacetone phosphate	CID000000668	Glycolysis / Gluconeogenesis	9	5.6e-11
dihydroxyacetone phosphate	CID000000668	Pentose phosphate pathway	7	5.3e-10
dihydroxyacetone phosphate	CID000000668	Glycerophospholipid metabolism	6	8.3e-06
dihydroxyacetone phosphate	CID000000668	Galactose metabolism	3	0.0088
diisopropylfluorophosphate	CID000005936	Complement and coagulation cascades	4	0.0019
diisopropylfluorophosphate	CID000005936	Regulation of actin cytoskeleton	5	0.0019
diisopropylfluorophosphate	CID000005936	Neuroactive ligand-receptor interaction	5	0.0024
dimethylarsinic acid	CID000002513	Focal adhesion	5	0.039
dioxane	CID000031275	Intestinal immune network for IgA production	4	0.021
D-isocitrate	CID005318532	Citrate cycle (TCA cycle)	11	1.3e-22
D-isocitrate	CID005318532	Lysine degradation	3	0.014
DL-serine	CID000000617	Glycine, serine and threonine metabolism	7	1.8e-09
DL-serine	CID000000617	One carbon pool by folate	5	5.2e-07
DL-serine	CID000000617	Methane metabolism	3	0.00048
DL-serine	CID000000617	Sphingolipid metabolism	3	0.017
DL-serine	CID000000617	Cyanoamino acid metabolism	2	0.048
D-malate	CID000092824	Citrate cycle (TCA cycle)	7	3.3e-09
D-malate	CID000092824	Pyruvate metabolism	4	0.0029
D-malate	CID000092824	Glyoxylate and dicarboxylate metabolism	3	0.0089
D-malate	CID000092824	Parkinson's disease	4	0.042
DNP-SG	CID000097535	Glutathione metabolism	11	2.1e-19
DNP-SG	CID000097535	Metabolism of xenobiotics by cytochrome P450	11	7.8e-19
DNP-SG	CID000097535	Drug metabolism	11	7.4e-19
docetaxel	CID000148123	Bladder cancer	4	0.008
docetaxel	CID000148123	Drug metabolism	4	0.0043
docetaxel	CID000148123	Steroid hormone biosynthesis	4	0.0035
docetaxel	CID000148123	Metabolism of xenobiotics by cytochrome P450	4	0.0058
docetaxel	CID000148123	Pathways in cancer	6	0.012
docetaxel	CID000148123	Colorectal cancer	4	0.01
docetaxel	CID000148123	Linoleic acid metabolism	3	0.016
dolichol phosphate	CID024892715	N-Glycan biosynthesis	16	1.3e-28
dolichol phosphate	CID024892715	Glycosylphosphatidylinositol(GPI)-anchor biosynthesis	5	1.7e-06
dopamine	CID000000681	Neuroactive ligand-receptor interaction	96	1.4e-84
dopamine	CID000000681	Chemokine signaling pathway	31	2.9e-12
dopamine	CID000000681	Cytokine-cytokine receptor interaction	29	2.7e-07
dopamine	CID000000681	Tyrosine metabolism	10	0.00015
dopamine	CID000000681	Calcium signaling pathway	17	0.0022
dopamine	CID000000681	Phenylalanine metabolism	6	0.0071
doxorubicin	CID000031703	Pathways in cancer	21	3.2e-12
doxorubicin	CID000031703	Apoptosis	12	1.3e-09
doxorubicin	CID000031703	Bladder cancer	9	1.9e-08
doxorubicin	CID000031703	p53 signaling pathway	10	3.4e-08
doxorubicin	CID000031703	Colorectal cancer	10	1.8e-07
doxorubicin	CID000031703	Pancreatic cancer	9	8.3e-07
doxorubicin	CID000031703	Small cell lung cancer	9	2.4e-06
doxorubicin	CID000031703	Prostate cancer	9	3.4e-06
doxorubicin	CID000031703	Neurotrophin signaling pathway	10	3.1e-06
doxorubicin	CID000031703	Chronic myeloid leukemia	8	1.2e-05
doxorubicin	CID000031703	MAPK signaling pathway	11	0.00022
doxorubicin	CID000031703	Endometrial cancer	6	0.00033
doxorubicin	CID000031703	Amyotrophic lateral sclerosis (ALS)	6	0.00034
doxorubicin	CID000031703	Non-small cell lung cancer	6	0.00034
doxorubicin	CID000031703	Glioma	6	0.00067
doxorubicin	CID000031703	Melanoma	6	0.0011
doxorubicin	CID000031703	ABC transporters	5	0.0018
doxorubicin	CID000031703	Focal adhesion	8	0.004
doxorubicin	CID000031703	NOD-like receptor signaling pathway	5	0.006
doxorubicin	CID000031703	Epithelial cell signaling in Helicobacter pylori infection	5	0.008
doxorubicin	CID000031703	VEGF signaling pathway	5	0.011
doxorubicin	CID000031703	Cell cycle	6	0.011
doxorubicin	CID000031703	Natural killer cell mediated cytotoxicity	6	0.013
doxorubicin	CID000031703	ErbB signaling pathway	5	0.016
doxorubicin	CID000031703	Toll-like receptor signaling pathway	5	0.026
doxorubicin	CID000031703	Acute myeloid leukemia	4	0.034
D-phenylalanine	CID000071567	Complement and coagulation cascades	8	8.8e-12
D-ribose 5-phosphate	CID000439167	Pentose phosphate pathway	12	1.9e-24
D-ribose 5-phosphate	CID000439167	Purine metabolism	4	0.024
dUDP	CID000145729	Pyrimidine metabolism	11	1.3e-17
dUDP	CID000145729	Purine metabolism	9	4.8e-11
dUDP	CID000145729	Glutathione metabolism	3	0.0054
dUMP	CID000065063	Pyrimidine metabolism	17	6.9e-27
dUMP	CID000065063	Purine metabolism	8	1e-06
dUMP	CID000065063	Drug metabolism	5	2.3e-05
dUMP	CID000065063	Nicotinate and nicotinamide metabolism	3	0.0049
EGCG	CID000065064	Pathways in cancer	18	7.7e-12
EGCG	CID000065064	Colorectal cancer	8	1.2e-05
EGCG	CID000065064	Pancreatic cancer	7	6.2e-05
EGCG	CID000065064	Bladder cancer	6	6e-05
EGCG	CID000065064	Apoptosis	7	0.00011
EGCG	CID000065064	Prostate cancer	7	0.00011
EGCG	CID000065064	Toll-like receptor signaling pathway	7	0.00019
EGCG	CID000065064	Adipocytokine signaling pathway	6	0.00031
EGCG	CID000065064	Neurotrophin signaling pathway	7	0.00048
EGCG	CID000065064	MAPK signaling pathway	9	0.00066
EGCG	CID000065064	ErbB signaling pathway	6	0.0008
EGCG	CID000065064	mTOR signaling pathway	5	0.0012
EGCG	CID000065064	Amyotrophic lateral sclerosis (ALS)	5	0.0012
EGCG	CID000065064	Glioma	5	0.0022
EGCG	CID000065064	Epithelial cell signaling in Helicobacter pylori infection	5	0.0028
EGCG	CID000065064	Small cell lung cancer	5	0.0058
EGCG	CID000065064	GnRH signaling pathway	5	0.0097
EGCG	CID000065064	Focal adhesion	6	0.022
EGCG	CID000065064	NOD-like receptor signaling pathway	4	0.021
EGCG	CID000065064	p53 signaling pathway	4	0.025
EGCG	CID000065064	Insulin signaling pathway	5	0.025
EGCG	CID000065064	Renal cell carcinoma	4	0.025
EGCG	CID000065064	Melanoma	4	0.025
EGCG	CID000065064	Chronic myeloid leukemia	4	0.028
eicosapentaenoic acid	CID000446284	PPAR signaling pathway	7	6.4e-07
eicosapentaenoic acid	CID000446284	Adipocytokine signaling pathway	5	0.00057
eicosapentaenoic acid	CID000446284	Pathways in cancer	6	0.02
epinephrine	CID000005815	Neuroactive ligand-receptor interaction	141	8.6e-148
epinephrine	CID000005815	Calcium signaling pathway	48	6e-26
epinephrine	CID000005815	Chemokine signaling pathway	32	1.1e-10
epinephrine	CID000005815	Cytokine-cytokine receptor interaction	30	6.3e-06
epinephrine	CID000005815	Vascular smooth muscle contraction	12	0.064
EPIRENAMINE	CID000000838	Histidine metabolism	4	0.00047
EPIRENAMINE	CID000000838	Tryptophan metabolism	4	0.00063
EPIRENAMINE	CID000000838	Tyrosine metabolism	4	0.00056
EPIRENAMINE	CID000000838	Arginine and proline metabolism	4	0.00073
EPIRENAMINE	CID000000838	Neuroactive ligand-receptor interaction	5	0.005
estradiol	CID000005757	Steroid hormone biosynthesis	20	5.1e-23
estradiol	CID000005757	Androgen and estrogen metabolism	15	3.4e-16
estradiol	CID000005757	Metabolism of xenobiotics by cytochrome P450	13	3.4e-10
estradiol	CID000005757	Retinol metabolism	12	1.6e-09
estradiol	CID000005757	Ascorbate and aldarate metabolism	8	2e-08
estradiol	CID000005757	Pentose and glucuronate interconversions	8	2.6e-08
estradiol	CID000005757	Drug metabolism	10	4.5e-08
estradiol	CID000005757	Drug metabolism	11	7.2e-08
estradiol	CID000005757	Prostate cancer	12	1.9e-07
estradiol	CID000005757	Bladder cancer	9	5.5e-07
estradiol	CID000005757	Pathways in cancer	19	1.4e-06
estradiol	CID000005757	Porphyrin and chlorophyll metabolism	8	1.5e-06
estradiol	CID000005757	Pancreatic cancer	10	2.7e-06
estradiol	CID000005757	Starch and sucrose metabolism	8	7.4e-06
estradiol	CID000005757	Colorectal cancer	10	8.8e-06
estradiol	CID000005757	Glioma	9	9.1e-06
estradiol	CID000005757	Melanoma	9	2.2e-05
estradiol	CID000005757	Endometrial cancer	7	0.00032
estradiol	CID000005757	Focal adhesion	12	0.00031
estradiol	CID000005757	Non-small cell lung cancer	7	0.00036
estradiol	CID000005757	ErbB signaling pathway	8	0.00067
estradiol	CID000005757	Renal cell carcinoma	7	0.0014
estradiol	CID000005757	Progesterone-mediated oocyte maturation	7	0.004
estradiol	CID000005757	Acute myeloid leukemia	6	0.0041
estradiol	CID000005757	Adipocytokine signaling pathway	6	0.0075
estradiol	CID000005757	Toll-like receptor signaling pathway	7	0.0082
estradiol	CID000005757	Chronic myeloid leukemia	6	0.011
estradiol	CID000005757	B cell receptor signaling pathway	6	0.011
estradiol	CID000005757	VEGF signaling pathway	6	0.011
estradiol	CID000005757	mTOR signaling pathway	5	0.017
estradiol	CID000005757	Cytokine-cytokine receptor interaction	10	0.026
estradiol	CID000005757	NOD-like receptor signaling pathway	5	0.03
estradiol	CID000005757	GnRH signaling pathway	6	0.031
estradiol	CID000005757	Long-term depression	5	0.041
estradiol	CID000005757	T cell receptor signaling pathway	6	0.042
estradiol	CID000005757	Jak-STAT signaling pathway	7	0.049
estriol	CID000005756	Steroid hormone biosynthesis	13	1.2e-23
estriol	CID000005756	Androgen and estrogen metabolism	12	3.4e-22
estriol	CID000005756	Ascorbate and aldarate metabolism	8	9.4e-15
estriol	CID000005756	Pentose and glucuronate interconversions	8	1.2e-14
estriol	CID000005756	Retinol metabolism	9	3.5e-13
estriol	CID000005756	Metabolism of xenobiotics by cytochrome P450	9	7.1e-13
estriol	CID000005756	Porphyrin and chlorophyll metabolism	8	8.8e-13
estriol	CID000005756	Starch and sucrose metabolism	8	4.8e-12
estriol	CID000005756	Drug metabolism	8	5.1e-12
estriol	CID000005756	Drug metabolism	8	6.9e-11
estrogen	CID000448537	Prostate cancer	15	3.5e-11
estrogen	CID000448537	Pathways in cancer	21	5.6e-09
estrogen	CID000448537	Bladder cancer	10	1.5e-08
estrogen	CID000448537	Endometrial cancer	10	8.7e-08
estrogen	CID000448537	Pancreatic cancer	11	8.2e-08
estrogen	CID000448537	Non-small cell lung cancer	9	1.7e-06
estrogen	CID000448537	Colorectal cancer	10	3.8e-06
estrogen	CID000448537	Glioma	9	4.3e-06
estrogen	CID000448537	Thyroid cancer	7	6.2e-06
estrogen	CID000448537	Melanoma	9	8.8e-06
estrogen	CID000448537	ErbB signaling pathway	9	3.8e-05
estrogen	CID000448537	Focal adhesion	11	0.0005
estrogen	CID000448537	Renal cell carcinoma	7	0.00084
estrogen	CID000448537	mTOR signaling pathway	6	0.0017
estrogen	CID000448537	Progesterone-mediated oocyte maturation	7	0.0023
estrogen	CID000448537	GnRH signaling pathway	7	0.0043
estrogen	CID000448537	Chronic myeloid leukemia	6	0.0078
estrogen	CID000448537	Steroid hormone biosynthesis	5	0.0086
estrogen	CID000448537	MAPK signaling pathway	10	0.013
estrogen	CID000448537	Acute myeloid leukemia	5	0.018
estrogen	CID000448537	Oocyte meiosis	6	0.033
estrogen	CID000448537	B cell receptor signaling pathway	5	0.041
estrogen	CID000448537	VEGF signaling pathway	5	0.041
estrogen	CID000448537	Adherens junction	5	0.043
estrogen	CID000448537	Aldosterone-regulated sodium reabsorption	4	0.041
estrogen	CID000448537	Neurotrophin signaling pathway	6	0.045
estrone	CID000005870	Steroid hormone biosynthesis	21	4.4e-40
estrone	CID000005870	Androgen and estrogen metabolism	15	1.9e-25
estrone	CID000005870	Metabolism of xenobiotics by cytochrome P450	15	3.6e-22
estrone	CID000005870	Retinol metabolism	14	9.6e-21
estrone	CID000005870	Drug metabolism	13	7.4e-18
estrone	CID000005870	Drug metabolism	12	7.8e-18
estrone	CID000005870	Ascorbate and aldarate metabolism	8	4.8e-13
estrone	CID000005870	Pentose and glucuronate interconversions	8	6.8e-13
estrone	CID000005870	Porphyrin and chlorophyll metabolism	8	7.8e-11
estrone	CID000005870	Starch and sucrose metabolism	8	4.4e-10
estrone	CID000005870	Linoleic acid metabolism	4	0.00035
ethanol	CID000000702	Metabolism of xenobiotics by cytochrome P450	9	1.1e-08
ethanol	CID000000702	Retinol metabolism	8	1.2e-07
ethanol	CID000000702	Drug metabolism	8	2.1e-07
ethanol	CID000000702	Fatty acid metabolism	6	1.7e-05
ethanol	CID000000702	Glycolysis / Gluconeogenesis	6	0.0001
ethanol	CID000000702	Tyrosine metabolism	5	0.00057
ethanol	CID000000702	Tryptophan metabolism	4	0.0087
ethylene dibromide	CID000007839	Metabolism of xenobiotics by cytochrome P450	20	7.8e-38
ethylene dibromide	CID000007839	Drug metabolism	20	8.2e-38
ethylene dibromide	CID000007839	Glutathione metabolism	19	1.2e-36
ethylene glycol; hydron	CID020395750	Pathways in cancer	20	0.046
etiocholanolone	CID000005880	Androgen and estrogen metabolism	9	3.9e-17
etiocholanolone	CID000005880	Ascorbate and aldarate metabolism	8	4.9e-17
etiocholanolone	CID000005880	Pentose and glucuronate interconversions	8	5.4e-17
etiocholanolone	CID000005880	Steroid hormone biosynthesis	9	6.5e-17
etiocholanolone	CID000005880	Metabolism of xenobiotics by cytochrome P450	9	4.4e-16
etiocholanolone	CID000005880	Porphyrin and chlorophyll metabolism	8	3.7e-15
etiocholanolone	CID000005880	Starch and sucrose metabolism	8	1.9e-14
etiocholanolone	CID000005880	Drug metabolism	8	2e-14
etiocholanolone	CID000005880	Retinol metabolism	8	9.9e-14
etiocholanolone	CID000005880	Drug metabolism	8	2.5e-13
etoposide	CID000036462	Apoptosis	17	8e-19
etoposide	CID000036462	Pathways in cancer	20	1.8e-13
etoposide	CID000036462	p53 signaling pathway	11	1.5e-10
etoposide	CID000036462	Small cell lung cancer	11	1e-09
etoposide	CID000036462	Colorectal cancer	10	2.3e-08
etoposide	CID000036462	Chronic myeloid leukemia	8	4.1e-06
etoposide	CID000036462	Amyotrophic lateral sclerosis (ALS)	7	8.4e-06
etoposide	CID000036462	Pancreatic cancer	7	4.6e-05
etoposide	CID000036462	Prostate cancer	7	0.00014
etoposide	CID000036462	Neurotrophin signaling pathway	7	0.00083
etoposide	CID000036462	Bladder cancer	5	0.00087
etoposide	CID000036462	ABC transporters	5	0.00096
etoposide	CID000036462	MAPK signaling pathway	9	0.0012
etoposide	CID000036462	NOD-like receptor signaling pathway	5	0.0031
etoposide	CID000036462	Glioma	5	0.0031
etoposide	CID000036462	Huntington's disease	7	0.0039
etoposide	CID000036462	Melanoma	5	0.0043
etoposide	CID000036462	Cell cycle	6	0.0043
etoposide	CID000036462	ErbB signaling pathway	5	0.0081
etoposide	CID000036462	Alzheimer's disease	6	0.013
etoposide	CID000036462	Toll-like receptor signaling pathway	5	0.013
etoposide	CID000036462	Endometrial cancer	4	0.014
etoposide	CID000036462	Non-small cell lung cancer	4	0.015
etoposide	CID000036462	Epithelial cell signaling in Helicobacter pylori infection	4	0.027
etoposide	CID000036462	Natural killer cell mediated cytotoxicity	5	0.028
etoposide	CID000036462	Viral myocarditis	4	0.028
FADH2	CID000439491	Valine, leucine and isoleucine degradation	13	2.6e-20
FADH2	CID000439491	Fatty acid metabolism	11	1.9e-16
FADH2	CID000439491	PPAR signaling pathway	8	1.5e-08
FADH2	CID000439491	beta-Alanine metabolism	4	0.00026
FADH2	CID000439491	Adipocytokine signaling pathway	5	0.00029
FADH2	CID000439491	Propanoate metabolism	4	0.00055
FADH2	CID000439491	Tryptophan metabolism	4	0.00092
FADH2	CID000439491	Lysine degradation	4	0.0011
FADH2	CID000439491	Limonene and pinene degradation	3	0.0021
FADH2	CID000439491	Butanoate metabolism	3	0.011
FADH2	CID000439491	Fatty acid elongation in mitochondria	2	0.043
farnesyl diphosphate	CID000445713	Terpenoid backbone biosynthesis	5	2.9e-09
Fe(III)	CID000023925	Cardiac muscle contraction	17	5.9e-15
Fe(III)	CID000023925	Alzheimer's disease	20	1.8e-13
Fe(III)	CID000023925	Parkinson's disease	17	7.8e-12
Fe(III)	CID000023925	Oxidative phosphorylation	17	7.5e-12
Fe(III)	CID000023925	Huntington's disease	18	8.1e-11
Fe(III)	CID000023925	Porphyrin and chlorophyll metabolism	9	2e-08
Fe(III)	CID000023925	Tyrosine metabolism	7	7.2e-05
Fe(III)	CID000023925	Phenylalanine metabolism	5	0.00068
Fe(III)	CID000023925	Tryptophan metabolism	5	0.0064
fenfluramine	CID000003337	Neuroactive ligand-receptor interaction	8	4.7e-07
fenofibrate	CID000003339	PPAR signaling pathway	10	1.4e-11
fenofibrate	CID000003339	Adipocytokine signaling pathway	4	0.027
flavin adenine dinucleotide	CID000643975	Oxidative phosphorylation	35	8.2e-31
flavin adenine dinucleotide	CID000643975	Parkinson's disease	34	7.1e-30
flavin adenine dinucleotide	CID000643975	Alzheimer's disease	34	2.6e-26
flavin adenine dinucleotide	CID000643975	Huntington's disease	35	3.1e-26
flavin adenine dinucleotide	CID000643975	Fatty acid metabolism	16	5.5e-16
flavin adenine dinucleotide	CID000643975	Valine, leucine and isoleucine degradation	15	8.4e-14
flavin adenine dinucleotide	CID000643975	Citrate cycle (TCA cycle)	9	4e-07
flavin adenine dinucleotide	CID000643975	PPAR signaling pathway	11	2.2e-06
flavin adenine dinucleotide	CID000643975	Tryptophan metabolism	7	0.00049
flavin adenine dinucleotide	CID000643975	Butanoate metabolism	6	0.0021
flavin adenine dinucleotide	CID000643975	beta-Alanine metabolism	5	0.0035
flavin adenine dinucleotide	CID000643975	Lysine degradation	6	0.0059
flavin adenine dinucleotide	CID000643975	Adipocytokine signaling pathway	6	0.035
flavin adenine dinucleotide	CID000643975	Fatty acid elongation in mitochondria	3	0.042
flavin mononucleotide	CID000643976	Oxidative phosphorylation	32	3e-36
flavin mononucleotide	CID000643976	Parkinson's disease	31	6.6e-35
flavin mononucleotide	CID000643976	Alzheimer's disease	32	2.3e-33
flavin mononucleotide	CID000643976	Huntington's disease	31	2.3e-30
flavin mononucleotide	CID000643976	Riboflavin metabolism	8	8.5e-10
flavin mononucleotide	CID000643976	Pantothenate and CoA biosynthesis	4	0.004
flavopiridol	CID005287969	p53 signaling pathway	7	8.1e-07
flavopiridol	CID005287969	Cell cycle	8	4.9e-07
flavopiridol	CID005287969	Small cell lung cancer	6	3.7e-05
flavopiridol	CID005287969	Pathways in cancer	7	0.002
flavopiridol	CID005287969	Non-small cell lung cancer	4	0.0037
flavopiridol	CID005287969	Glioma	4	0.0048
flavopiridol	CID005287969	Melanoma	4	0.0058
flavopiridol	CID005287969	Pancreatic cancer	4	0.0053
flavopiridol	CID005287969	Chronic myeloid leukemia	4	0.0053
flavopiridol	CID005287969	Colorectal cancer	4	0.0067
flavopiridol	CID005287969	Prostate cancer	4	0.0072
flavopiridol	CID005287969	Bladder cancer	3	0.021
flavopiridol	CID005287969	Wnt signaling pathway	4	0.027
fluoxetine	CID000003386	Neuroactive ligand-receptor interaction	10	3e-06
fluoxetine	CID000003386	Drug metabolism	6	3.3e-05
fluoxetine	CID000003386	Linoleic acid metabolism	4	0.0013
fluoxetine	CID000003386	Retinol metabolism	4	0.0068
fluoxetine	CID000003386	Metabolism of xenobiotics by cytochrome P450	4	0.0074
fluoxetine	CID000003386	Calcium signaling pathway	5	0.017
folate	CID000006037	One carbon pool by folate	7	3.1e-13
folate	CID000006037	Methane metabolism	3	0.00023
folate	CID000006037	Cyanoamino acid metabolism	2	0.044
formate	CID000000283	Neuroactive ligand-receptor interaction	55	4.8e-38
formate	CID000000283	Calcium signaling pathway	32	4.4e-18
formate	CID000000283	One carbon pool by folate	6	0.0007
formate	CID000000283	PPAR signaling pathway	10	0.00062
formate	CID000000283	Glycerolipid metabolism	8	0.0013
formate	CID000000283	Fatty acid metabolism	7	0.0044
formate	CID000000283	Glyoxylate and dicarboxylate metabolism	5	0.0042
Formyl-coenzyme A	CID003082032	Glycerolipid metabolism	7	3.1e-08
[truncated: 3,470 more rows]
