# Supplementary material for: The Use of Functional Chemical-Protein Associations to Identify Multi-Pathway Renoprotectants
Source: PLoS One. 2014 May 15;9(5):e97906. doi: 10.1371/journal.pone.0097906 (PMC4022655; doi:10.1371/journal.pone.0097906)
Supplement: Table S4 — Evidence for multi-pathway renoprotectants of high pathway wideness. (XLS) [file pone.0097906.s004.xls]

## Sheet: Table S4
Table S4. Evidence for multi-pathway renoprotectants of high pathway wideness.
Chemical	Literature (PMID)
curcumin	19340419, 19345714, 19459743, 20025056, 20371885, 21354353, 21415532, 21839166, 21901432, 22819547, 22875542, 22881234, 22919438, 23181951, 23245727, 23347386, 23408677, 23442673, 24314954, 24381587, 23127801, 23651956, 24191240, 24260158, 24556741, 21807121, 23737649
EGCG	21544063, 20851589, 21462079, 23103594, 23358654
lysophosphatidic acid	24361405
PDTC	22318546
pyrrolidine dithiocarbamate	22318546
silibinin	23804455
SP600125	21492872
troglitazone	19155534, 22221312, 23831394
wortmannin	22056625
